# Supplementary material for: Crystal structure of 2,2-di­phenyl­hydrazinium chloride
Source: Acta Crystallogr Sect E Struct Rep Online. 2014 Oct 24;70(Pt 11):382–4. doi: 10.1107/S1600536814022879 (PMC4257322; doi:10.1107/S1600536814022879)
Supplement: Supplementary file 1 [file e-70-00382-sup1.cif]

##############################################################################
#                                                                            #
# This CIF contains the data in a paper accepted for publication in          #
# Acta Crystallographica Section E. It conforms to the requirements of       #
# Notes for Authors for Acta Crystallographica Section E, and has been       #
# peer reviewed under the auspices of the IUCr Commission on Journals.       #
#                                                                            #
# Full details of the Crystallographic Information File format               #
# are given in the paper "The Crystallographic Information File (CIF):       #
# a New Standard Archive File for Crystallography" by S. R. Hall, F. H.      #
# Allen and I. D. Brown [Acta Cryst. (1991), A47, 655-685].                  #
#                                                                            #
# The current version of the core CIF dictionary is obtainable from          #
# ftp://ftp.iucr.org/pub/cif_core.dic.                                       #
#                                                                            #
# Software is freely available for graphical display of the structure(s)     #
# in this CIF. For information consult the CIF software page                 #
# http://www.iucr.org/resources/cif/software.                                #
#                                                                            #
# This file may be used for bona fide research purposes within the           #
# scientific community so long as proper attribution is given to the journal # 
# article from which it was obtained.                                        #
#                                                                            #
##############################################################################
data_I
_database_code_depnum_ccdc_archive 'CCDC 1029761'
_audit_creation_method     SHELXL-2013
_chemical_name_systematic
;
2,2-Diphenylhydrazinium chloride
;
_chemical_name_common     ?
_chemical_formula_moiety     'C12 H13 N2 + , Cl -'
_chemical_formula_sum     'C12 H13 Cl N2'
_chemical_formula_iupac     'C12 H13 N2 + , Cl -'
_chemical_formula_weight     220.69
_chemical_melting_point     ?
_shelx_space_group_comment
;
The symmetry employed for this shelxl refinement is uniquely defined
by the following loop, which should always be used as a source of
symmetry information in preference to the above space-group names.
They are only intended as comments.
;
_space_group_crystal_system     monoclinic
_space_group_name_H-M_alt     'C 2/c'
_space_group_name_Hall     '-C 2yc'
loop_
    _space_group_symop_operation_xyz
    'x, y, z'
    '-x, y, -z+1/2'
    'x+1/2, y+1/2, z'
    '-x+1/2, y+1/2, -z+1/2'
    '-x, -y, -z'
    'x, -y, z-1/2'
    '-x+1/2, -y+1/2, -z'
    'x+1/2, -y+1/2, z-1/2'
_cell_length_a     21.341(3)
_cell_length_b     5.3728(4)
_cell_length_c     19.940(3)
_cell_angle_alpha     90
_cell_angle_beta     98.291(10)
_cell_angle_gamma     90
_cell_volume     2262.4(5)
_cell_formula_units_Z     8
_cell_measurement_reflns_used     5046
_cell_measurement_theta_min     1.93
_cell_measurement_theta_max     26.03
_cell_measurement_temperature     173(2)
_exptl_crystal_description     'block'
_exptl_crystal_colour     'brown'
_exptl_crystal_size_max     0.45
_exptl_crystal_size_mid     0.35
_exptl_crystal_size_min     0.25
_exptl_crystal_density_diffrn     1.296
_exptl_crystal_density_meas     ?
_exptl_crystal_density_method     ?
_exptl_crystal_F_000     928
_exptl_absorpt_coefficient_mu     0.305
_exptl_absorpt_correction_type     multi-scan
_exptl_absorpt_process_details
;
(<i>MULscanABS</i> in PLATON; Spek, 2009)
;
_shelx_estimated_absorpt_T_min     ?
_shelx_estimated_absorpt_T_max     ?
_exptl_absorpt_correction_T_min     0.5781
_exptl_absorpt_correction_T_max     1.0000
_exptl_special_details     ?
_diffrn_ambient_temperature     173(2)
_diffrn_radiation_type     MoK\a
_diffrn_radiation_wavelength     0.71073
_diffrn_radiation_source     'fine-focus sealed tube'
_diffrn_radiation_monochromator     'plane graphite'
_diffrn_measurement_device_type     'STOE IPDS 2'
_diffrn_measurement_device     '2-circle goniometer'
_diffrn_measurement_method     '\f + \w scans'
_diffrn_detector_area_resol_mean     ?
_diffrn_reflns_number     7392
_diffrn_reflns_av_R_equivalents     0.1201
_diffrn_reflns_theta_min     1.929
_diffrn_reflns_theta_max     25.639
_diffrn_reflns_theta_full     25.242
_diffrn_measured_fraction_theta_max     0.995
_diffrn_measured_fraction_theta_full     1.000
_diffrn_reflns_limit_h_min     -24
_diffrn_reflns_limit_h_max     25
_diffrn_reflns_limit_k_min     -6
_diffrn_reflns_limit_k_max     5
_diffrn_reflns_limit_l_min     -24
_diffrn_reflns_limit_l_max     24
_refine_special_details     ?
_reflns_number_total     2140
_reflns_number_gt     1517
_reflns_threshold_expression     'I>2\s(I)'
_refine_ls_structure_factor_coef     Fsqd
_refine_ls_matrix_type     full
_refine_ls_R_factor_all     0.0738
_refine_ls_R_factor_gt     0.0565
_refine_ls_wR_factor_gt     0.1365
_refine_ls_wR_factor_ref     0.1413
_refine_ls_goodness_of_fit_ref     0.930
_refine_ls_restrained_S_all     0.930
_refine_ls_number_reflns     2140
_refine_ls_number_parameters     148
_refine_ls_number_restraints     0
_refine_ls_hydrogen_treatment     mixed
_refine_ls_weighting_scheme     calc
_refine_ls_weighting_details
                      'w=1/[\s^2^(Fo^2^)+(0.0794P)^2^] where P=(Fo^2^+2Fc^2^)/3'
_atom_sites_solution_hydrogens     mixed
_atom_sites_solution_primary     direct
_atom_sites_solution_secondary     difmap
_refine_ls_shift/su_max     0.000
_refine_ls_shift/su_mean     0.000
_refine_diff_density_max     0.302
_refine_diff_density_min     -0.473
_refine_ls_extinction_method     none
_refine_ls_extinction_coef     .
loop_
    _atom_type_symbol
    _atom_type_description
    _atom_type_scat_dispersion_real
    _atom_type_scat_dispersion_imag
    _atom_type_scat_source
    'C' 'C' 0.0033 0.0016
                         'International Tables Vol C Tables 4.2.6.8 and 6.1.1.4'
    'H' 'H' 0.0000 0.0000
                         'International Tables Vol C Tables 4.2.6.8 and 6.1.1.4'
    'Cl' 'Cl' 0.1484 0.1585
                         'International Tables Vol C Tables 4.2.6.8 and 6.1.1.4'
    'N' 'N' 0.0061 0.0033
                         'International Tables Vol C Tables 4.2.6.8 and 6.1.1.4'
_computing_data_collection
;
X-Area (Stoe & Cie, 2009)
;
_computing_cell_refinement
;
X-Area (Stoe & Cie, 2009)
;
_computing_data_reduction
;
X-RED32 (Stoe & Cie, 2009)
;
_computing_structure_solution
;
SHELXS2013 (Sheldrick, 2008)
;
_computing_structure_refinement
;
SHELXL2013 (Sheldrick, 2008)
;
_computing_molecular_graphics
;
PLATON  (Spek, 2009) and Mercury (Macrae <i>et al.</i>,  2008)
;
_computing_publication_material
;
SHELXL2013 (Sheldrick, 2008), PLATON (Spek, 2009) and
publCIF (Westrip, 2010)
;
loop_
    _atom_site_type_symbol
    _atom_site_label
    _atom_site_fract_x
    _atom_site_fract_y
    _atom_site_fract_z
    _atom_site_U_iso_or_equiv
    _atom_site_adp_type
    _atom_site_calc_flag
    _atom_site_occupancy
    _atom_site_disorder_assembly
    _atom_site_disorder_group
    N N1 0.14173(10) 0.9765(4) 0.38714(11) 0.0284(5) Uani d 1 . .
    N N2 0.17735(12) 0.9687(5) 0.45449(12) 0.0296(5) Uani d 1 . .
    H H1N 0.1692(14) 0.834(6) 0.4807(14) 0.032(8) Uiso d 1 . .
    H H2N 0.1695(15) 1.113(6) 0.4803(14) 0.034(8) Uiso d 1 . .
    H H3N 0.217(2) 0.982(7) 0.4537(17) 0.046(10) Uiso d 1 . .
    C C1 0.15920(13) 0.7846(5) 0.34332(13) 0.0282(6) Uani d 1 . .
    C C2 0.20210(14) 0.5967(5) 0.36467(14) 0.0312(6) Uani d 1 . .
    H H2 0.2207 0.5880 0.4108 0.037 Uiso calc 1 . .
    C C3 0.21793(14) 0.4209(5) 0.31865(14) 0.0345(7) Uani d 1 . .
    H H3 0.2470 0.2917 0.3336 0.041 Uiso calc 1 . .
    C C4 0.19146(15) 0.4339(6) 0.25115(15) 0.0376(7) Uani d 1 . .
    H H4 0.2025 0.3151 0.2196 0.045 Uiso calc 1 . .
    C C5 0.14855(14) 0.6226(6) 0.23008(14) 0.0357(7) Uani d 1 . .
    H H5 0.1301 0.6317 0.1838 0.043 Uiso calc 1 . .
    C C6 0.13236(14) 0.7966(5) 0.27525(14) 0.0336(6) Uani d 1 . .
    H H6 0.1030 0.9246 0.2601 0.040 Uiso calc 1 . .
    C C7 0.07462(14) 1.0052(5) 0.38918(15) 0.0334(7) Uani d 1 . .
    C C8 0.04095(15) 0.8348(7) 0.42154(16) 0.0438(8) Uani d 1 . .
    H H8 0.0617 0.6955 0.4442 0.053 Uiso calc 1 . .
    C C9 -0.02370(18) 0.8694(9) 0.42060(19) 0.0622(11) Uani d 1 . .
    H H9 -0.0474 0.7536 0.4427 0.075 Uiso calc 1 . .
    C C10 -0.05343(18) 1.0729(10) 0.3874(2) 0.0708(14) Uani d 1 . .
    H H10 -0.0976 1.0975 0.3870 0.085 Uiso calc 1 . .
    C C11 -0.0194(2) 1.2384(9) 0.3551(3) 0.0798(15) Uani d 1 . .
    H H11 -0.0405 1.3756 0.3317 0.096 Uiso calc 1 . .
    C C12 0.04547(17) 1.2096(7) 0.3560(2) 0.0561(10) Uani d 1 . .
    H H12 0.0691 1.3272 0.3344 0.067 Uiso calc 1 . .
    Cl Cl1 0.17516(3) 0.53583(13) 0.04013(3) 0.0316(2) Uani d 1 . .
loop_
    _atom_site_aniso_label
    _atom_site_aniso_U_11
    _atom_site_aniso_U_22
    _atom_site_aniso_U_33
    _atom_site_aniso_U_12
    _atom_site_aniso_U_13
    _atom_site_aniso_U_23
    N1 0.0175(11) 0.0303(12) 0.0360(12) 0.0013(9) -0.0004(9) -0.0032(9)
    N2 0.0203(13) 0.0317(13) 0.0361(13) -0.0011(11) 0.0012(10) -0.0047(11)
    C1 0.0192(14) 0.0282(14) 0.0376(14) -0.0040(11) 0.0052(11) -0.0018(11)
    C2 0.0271(15) 0.0305(15) 0.0363(14) -0.0017(12) 0.0055(12) 0.0028(11)
    C3 0.0308(17) 0.0290(15) 0.0460(16) 0.0025(12) 0.0128(13) 0.0030(12)
    C4 0.0348(18) 0.0366(16) 0.0441(16) -0.0056(14) 0.0148(13) -0.0082(13)
    C5 0.0291(16) 0.0414(16) 0.0363(15) -0.0084(13) 0.0039(12) -0.0036(12)
    C6 0.0255(15) 0.0348(15) 0.0401(15) -0.0010(12) 0.0036(12) 0.0034(12)
    C7 0.0203(14) 0.0348(16) 0.0433(15) 0.0017(12) -0.0013(11) -0.0123(12)
    C8 0.0226(16) 0.057(2) 0.0510(18) -0.0017(15) 0.0043(13) -0.0060(15)
    C9 0.031(2) 0.096(3) 0.062(2) -0.008(2) 0.0132(17) -0.025(2)
    C10 0.0222(19) 0.102(4) 0.084(3) 0.008(2) -0.0050(18) -0.050(3)
    C11 0.041(2) 0.067(3) 0.120(4) 0.024(2) -0.026(2) -0.027(3)
    C12 0.036(2) 0.045(2) 0.082(3) 0.0090(16) -0.0091(17) -0.0038(18)
    Cl1 0.0232(4) 0.0334(4) 0.0381(4) 0.0010(3) 0.0044(3) 0.0008(3)
_geom_special_details
;
All e.s.d.'s (except the e.s.d. in the dihedral angle between two l.s. planes)
are estimated using the full covariance matrix. The cell e.s.d.'s are taken
into account individually in the estimation of e.s.d.'s in distances, angles
and torsion angles; correlations between e.s.d.'s in cell parameters are only
used when they are defined by crystal symmetry. An approximate (isotropic)
treatment of cell e.s.d.'s is used for estimating e.s.d.'s involving l.s.
planes.
;
loop_
    _geom_bond_atom_site_label_1
    _geom_bond_atom_site_label_2
    _geom_bond_site_symmetry_2
    _geom_bond_distance
    _geom_bond_publ_flag
    N1 N2 . 1.445(3) y
    N1 C1 . 1.435(3) y
    N1 C7 . 1.447(4) y
    N2 H1N . 0.92(3) ?
    N2 H2N . 0.96(3) ?
    N2 H3N . 0.86(4) ?
    C1 C2 . 1.388(4) ?
    C1 C6 . 1.397(4) ?
    C2 C3 . 1.392(4) ?
    C2 H2 . 0.9500 ?
    C3 C4 . 1.384(4) ?
    C3 H3 . 0.9500 ?
    C4 C5 . 1.390(4) ?
    C4 H4 . 0.9500 ?
    C5 C6 . 1.376(4) ?
    C5 H5 . 0.9500 ?
    C6 H6 . 0.9500 ?
    C7 C8 . 1.380(5) ?
    C7 C12 . 1.383(4) ?
    C8 C9 . 1.390(5) ?
    C8 H8 . 0.9500 ?
    C9 C10 . 1.384(7) ?
    C9 H9 . 0.9500 ?
    C10 C11 . 1.365(7) ?
    C10 H10 . 0.9500 ?
    C11 C12 . 1.392(6) ?
    C11 H11 . 0.9500 ?
    C12 H12 . 0.9500 ?
loop_
    _geom_angle_atom_site_label_1
    _geom_angle_atom_site_label_2
    _geom_angle_atom_site_label_3
    _geom_angle_site_symmetry_1
    _geom_angle_site_symmetry_3
    _geom_angle
    _geom_angle_publ_flag
    C1 N1 N2 . . 113.4(2) y
    C1 N1 C7 . . 116.0(2) y
    N2 N1 C7 . . 111.5(2) y
    N1 N2 H1N . . 115.5(19) ?
    N1 N2 H2N . . 111.5(18) ?
    H1N N2 H2N . . 106(3) ?
    N1 N2 H3N . . 112(2) ?
    H1N N2 H3N . . 110(3) ?
    H2N N2 H3N . . 101(3) ?
    C2 C1 C6 . . 119.5(3) ?
    C2 C1 N1 . . 123.6(2) ?
    C6 C1 N1 . . 116.9(2) ?
    C1 C2 C3 . . 120.2(3) ?
    C1 C2 H2 . . 119.9 ?
    C3 C2 H2 . . 119.9 ?
    C4 C3 C2 . . 120.2(3) ?
    C4 C3 H3 . . 119.9 ?
    C2 C3 H3 . . 119.9 ?
    C3 C4 C5 . . 119.3(3) ?
    C3 C4 H4 . . 120.4 ?
    C5 C4 H4 . . 120.4 ?
    C6 C5 C4 . . 120.9(3) ?
    C6 C5 H5 . . 119.5 ?
    C4 C5 H5 . . 119.5 ?
    C5 C6 C1 . . 119.9(3) ?
    C5 C6 H6 . . 120.1 ?
    C1 C6 H6 . . 120.1 ?
    C8 C7 C12 . . 121.5(3) ?
    C8 C7 N1 . . 121.8(3) ?
    C12 C7 N1 . . 116.8(3) ?
    C7 C8 C9 . . 119.2(4) ?
    C7 C8 H8 . . 120.4 ?
    C9 C8 H8 . . 120.4 ?
    C10 C9 C8 . . 119.9(4) ?
    C10 C9 H9 . . 120.1 ?
    C8 C9 H9 . . 120.1 ?
    C11 C10 C9 . . 120.1(4) ?
    C11 C10 H10 . . 119.9 ?
    C9 C10 H10 . . 119.9 ?
    C10 C11 C12 . . 121.2(4) ?
    C10 C11 H11 . . 119.4 ?
    C12 C11 H11 . . 119.4 ?
    C7 C12 C11 . . 118.2(4) ?
    C7 C12 H12 . . 120.9 ?
    C11 C12 H12 . . 120.9 ?
loop_
    _geom_torsion_atom_site_label_1
    _geom_torsion_atom_site_label_2
    _geom_torsion_atom_site_label_3
    _geom_torsion_atom_site_label_4
    _geom_torsion_site_symmetry_1
    _geom_torsion_site_symmetry_2
    _geom_torsion_site_symmetry_3
    _geom_torsion_site_symmetry_4
    _geom_torsion
    _geom_torsion_publ_flag
    N2 N1 C1 C2 . . . . 5.2(4) ?
    C7 N1 C1 C2 . . . . -125.8(3) ?
    N2 N1 C1 C6 . . . . -172.7(2) ?
    C7 N1 C1 C6 . . . . 56.3(3) ?
    C6 C1 C2 C3 . . . . -0.4(4) ?
    N1 C1 C2 C3 . . . . -178.2(2) ?
    C1 C2 C3 C4 . . . . 0.7(4) ?
    C2 C3 C4 C5 . . . . -0.6(4) ?
    C3 C4 C5 C6 . . . . 0.3(4) ?
    C4 C5 C6 C1 . . . . 0.0(4) ?
    C2 C1 C6 C5 . . . . 0.1(4) ?
    N1 C1 C6 C5 . . . . 178.1(2) ?
    C1 N1 C7 C8 . . . . 72.9(3) ?
    N2 N1 C7 C8 . . . . -59.0(3) ?
    C1 N1 C7 C12 . . . . -105.9(3) ?
    N2 N1 C7 C12 . . . . 122.2(3) ?
    C12 C7 C8 C9 . . . . 0.1(5) ?
    N1 C7 C8 C9 . . . . -178.7(3) ?
    C7 C8 C9 C10 . . . . 0.1(5) ?
    C8 C9 C10 C11 . . . . 0.5(6) ?
    C9 C10 C11 C12 . . . . -1.3(6) ?
    C8 C7 C12 C11 . . . . -0.8(5) ?
    N1 C7 C12 C11 . . . . 178.0(3) ?
    C10 C11 C12 C7 . . . . 1.4(6) ?
loop_
    _geom_hbond_atom_site_label_D
    _geom_hbond_atom_site_label_H
    _geom_hbond_atom_site_label_A
    _geom_hbond_site_symmetry_A
    _geom_hbond_distance_DH
    _geom_hbond_distance_HA
    _geom_hbond_distance_DA
    _geom_hbond_angle_DHA
    N2 H1N Cl1 6_566 0.92(3) 2.31(3) 3.208(3) 165(3)
    N2 H2N Cl1 6_576 0.96(3) 2.23(3) 3.167(3) 167(3)
    N2 H3N Cl1 4_555 0.86(4) 2.30(4) 3.154(3) 175(3)
    C2 H2 Cl1 6_566 0.95 2.96 3.696(3) 135
_shelx_hkl_file
;
  25  -1  -1    3.13   11.00
  25  -1  -1    6.12   12.58
  25  -1  -2    3.92   10.36
  25  -1  -2   11.06   10.91
  25  -1  -3   -1.70    9.90
  25  -1  -3   -0.23   10.85
  25  -1  -4    2.73   10.57
  25  -1  -4    2.93    9.91
  25  -1  -5   28.73   10.85
  25  -1  -5   16.35   10.11
  25  -1  -6   30.25   10.87
  25  -1  -6   25.70   10.04
  25  -1  -7    7.30    9.83
  25  -1  -7   10.18   10.62
  25  -1  -8   95.92   12.45
  25  -1  -8  136.86   14.30
  24   0  -1    1.09   12.67
  24   0  -1    0.42   12.36
  24   0  -2   79.87   15.58
  24   0  -2   81.39   15.36
  24   0  -3    1.34   12.13
  24   0  -3   -0.61   12.97
  24   0  -4   40.37   13.70
  24   0  -4   35.28   12.86
  24   0  -5    2.02   12.98
  24   0  -5   -0.43   11.70
  24   0  -6    7.87   11.59
  24   0  -6   17.40   13.26
  24   0  -7   -3.10    9.17
  24   0  -7    1.61   10.56
  24   0  -8   18.76    9.35
  24   0  -8   31.95   14.03
  24   0  -9    2.21   10.93
  24   0  -9    3.24    9.36
  24   0 -10    7.93   11.20
  24   0 -10    4.98    9.59
 -24   0  11   -0.57   10.42
  24   0 -11    0.37   11.00
 -24   0  12    1.80   11.55
  24   0 -12    0.85   11.59
  24  -2  -1   27.75   10.69
  24  -2  -1   44.25    9.62
  24  -2  -2   32.25   10.36
  24  -2  -2   31.87    9.50
  24  -2  -3    4.39    9.17
  24  -2  -3    2.21   10.11
  24  -2  -4   65.12    9.94
  24  -2  -4   54.43   10.40
  24  -2  -5    2.64    9.97
  24  -2  -5   -0.15    6.47
  24  -2  -6   44.95    9.76
  24  -2  -6   29.90   10.52
  24  -2  -7    3.09    6.54
  24  -2  -7   -1.25    7.34
  24  -2  -8   -1.31   10.69
  24  -2  -8    0.23    9.31
  23  -1  -1    2.30    8.84
  23  -1  -1    5.57    9.59
  23  -1  -2   93.09   10.92
  23  -1  -2  100.48   10.72
  23  -1  -3    5.26    9.10
  23  -1  -3    5.21    9.31
  23  -1  -4    6.76    9.02
  23  -1  -4    5.70    9.54
  23  -1  -5   24.55    9.33
  23  -1  -5   20.84    9.37
  23  -1  -6   32.31    9.50
  23  -1  -6   47.46    9.64
  23  -1  -7    3.48    8.88
  23  -1  -7    1.84    9.08
  23  -1  -8   11.47    9.58
  23   1  -8    9.63   14.92
  23   1  -8   10.98   15.13
  23  -1  -8   13.29    9.08
  23  -1  -9    9.64    7.08
  23   1  -9    5.43   10.69
  23  -1  -9    8.29    9.12
  23   1  -9    7.72   13.16
  23   1 -10    6.16   13.25
  23  -1 -10    3.29    6.54
  23  -1 -11    5.74    9.43
 -23  -1  11    3.34   11.73
  23   1 -11    4.08   10.97
 -23   1  11   11.49   11.02
 -23  -1  12   37.15   12.27
  23  -1 -12   45.01   10.10
  23   1 -12   26.94   12.09
 -23   1  12   59.19   12.20
 -23  -1  13    5.53   12.15
  23  -1 -13    5.39    9.91
 -23   1  13    9.32   12.19
  23   1 -13    9.01   14.43
  23  -3  -2   14.76   10.28
  23  -3  -3    3.14    7.12
  23  -3  -3    1.60    8.76
  23  -3  -4   23.22   10.33
  23  -3  -4   13.28    6.10
  22   0  -1    1.65    9.06
  22   0  -1    1.74   10.97
  22   0  -2   86.48   12.82
  22   0  -2   73.59   12.66
  22   0  -3    1.17   10.91
  22   0  -3    1.73   11.28
  22   0  -4    1.51   11.22
  22   0  -4    0.70    8.91
  22   0  -5   -0.95   10.99
  22   0  -5   -0.36    9.25
  22   0  -6   53.37   11.58
  22   0  -6   60.64   10.54
  22   0  -7   -1.33    8.67
  22   0  -7    1.79    9.49
  22   0  -8  219.81   17.71
  22   0  -8  142.13   12.79
  22   0  -9   -4.01    9.84
  22   0 -10   46.03   10.19
 -22   0  10   39.27   10.24
  22   0 -11    4.12    9.93
 -22   0  11   -0.61   10.68
 -22   0  12   71.06   12.44
  22   0 -12   71.50   11.37
 -22   0  13    5.79   11.51
  22   0 -13    0.12   10.36
  22   0 -14    9.83   10.88
 -22   0  14   14.70   11.86
  22   0 -15    0.78   10.75
 -22   0  15    2.89   12.00
  22  -2  -1    8.87    9.64
  22  -2  -1   12.00    7.91
  22  -2  -2   11.58    7.98
  22  -2  -2   16.68    6.94
  22  -2  -3   18.77    9.54
  22  -2  -3   12.09    5.78
  22  -2  -4    7.06    9.22
  22  -2  -4   10.06    8.06
  22  -2  -5   12.99    8.20
  22  -2  -5   15.82    9.10
  22  -2  -6    8.91    9.37
  22  -2  -6    2.26    5.79
  22  -2  -7   -0.12    9.60
  22  -2  -7    7.21    8.27
  22  -2  -8   64.51    8.98
  22  -2  -8   53.11    7.74
  22  -2  -9   30.86   10.52
  22  -2  -9   31.64    8.66
  22  -2 -10  113.40    9.96
  22   2 -10   52.09   23.34
 -22   2  11    4.20   11.00
  22   2 -11    2.58   15.72
 -22  -2  11   -0.24   12.98
  22  -2 -11    2.04    8.96
  22   2 -12    6.91   14.13
 -22  -2  12    0.48   13.85
  22  -2 -12    8.26    8.96
 -22   2  12    8.18   11.31
  22  -2 -13   -0.68    6.53
 -22   2  13    7.63   11.45
  22   2 -13    0.67   11.96
 -22  -2  13    2.24   12.52
  21  -1  -1   11.29    9.54
  21  -1  -1    7.23    7.88
  21  -1  -2  236.20   12.75
  21  -1  -2  284.05   14.25
  21  -1  -3   31.59    8.48
  21  -1  -3   33.45    9.36
  21  -1  -4   98.17    8.17
  21  -1  -4   90.28    7.34
  21  -1  -5    4.00    7.94
  21  -1  -5   -1.06    5.99
  21  -1  -6  142.69   10.36
  21   1  -6  117.84   20.81
  21   1  -6  121.01   20.19
  21  -1  -6  111.16    8.22
  21  -1  -7   49.63    8.58
  21   1  -7   40.85   13.51
  21   1  -7   44.44   14.48
  21  -1  -7   41.28    9.26
  21   1  -8   21.02   11.98
  21   1  -8   12.88    8.66
  21  -1  -8   16.91    5.95
  21   1  -9   47.02   10.61
 -21  -1   9   46.01   11.58
 -21   1   9   63.11   10.30
  21  -1  -9   58.09    8.78
 -21   1  10   70.78   11.03
  21   1 -10   76.55   13.62
  21  -1 -10   74.58    9.34
 -21  -1  10   54.50   11.37
 -21   1  11   -0.04    7.37
  21   1 -11    3.02   11.98
  21  -1 -11   -0.96    8.59
 -21  -1  11    1.22   10.38
  21   1 -12   22.03   10.25
  21  -1 -12   27.58    8.69
 -21  -1  12   29.85   11.55
 -21   1  12   30.78   10.96
  21  -1 -13    6.16    6.34
 -21   1  13   11.41   11.02
  21   1 -13    7.77   10.70
 -21  -1  13   12.33   11.97
 -21   1  14   96.79   12.12
 -21  -1  14   88.95   13.47
  21  -1 -14   48.24    7.36
  21   1 -14   92.68   12.41
 -21   1  15   -0.51   11.14
  21   1 -15   -2.53   10.81
 -21  -1  15    1.45    8.48
  21  -1 -15    3.77    9.59
 -21  -1  16   39.33   12.54
 -21   1  16   37.39   11.17
  21   1 -16   40.30   11.76
  21  -1 -16   39.76   10.18
  21  -3  -1   27.93    8.38
  21  -3  -1   24.96    9.51
  21  -3  -2   39.07    9.52
  21  -3  -2   25.01    5.82
  21  -3  -3    1.13    6.43
  21  -3  -3    1.95    7.81
  21  -3  -4   55.87    8.20
  21  -3  -4   57.22    9.55
  21  -3  -5   25.10    5.62
  21  -3  -5   31.54    9.29
  21  -3  -6   41.04    8.00
  21  -3  -6   27.32    9.67
  21  -3  -7    1.85    6.85
  21  -3  -7    2.18    5.56
  21  -3  -8   36.17    8.35
  21  -3  -8   49.47    9.96
  21  -3  -9   18.99   10.01
  21  -3  -9    8.86    8.14
  21  -3 -10    6.78    5.83
  21  -3 -11    5.44    5.96
 -21  -3  11    1.88   17.19
  20   0  -1    1.69    8.06
  20   0  -1   -1.76    9.97
  20   0  -2  160.01   12.11
  20   0  -2  178.30   12.69
  20   0  -3    4.27   10.66
  20   0  -3    2.14    9.74
  20   0  -4   20.69    9.00
  20   0  -4   21.65    8.03
  20   0  -5    0.09    8.28
  20   0  -5   -0.21    7.94
  20   0  -6    7.11    8.02
  20   0  -6    5.25    8.07
  20   0  -7    2.30    8.58
 -20   0   8   45.85    9.12
  20   0  -8   46.59    9.35
  20   0  -9   -1.42    8.68
 -20   0   9   -1.91    8.93
  20   0 -10   83.67   10.46
 -20   0  10  104.47   11.04
 -20   0  11    2.09   10.08
  20   0 -11    3.01    9.13
  20   0 -12   99.88   10.60
 -20   0  12   89.65   11.62
 -20   0  13   -1.32    7.49
  20   0 -13    0.66    9.59
 -20   0  14   96.18    9.30
  20   0 -14   58.38    8.00
 -20   0  15    0.84   10.45
  20   0 -15   -0.81    9.91
  20   0 -16   24.33   10.49
 -20   0  16   20.76   10.71
  20   0 -17   11.41   10.42
 -20   0  17    0.59   10.40
 -20   0  18    5.59   10.58
  20  -2  -1   41.62    9.25
  20  -2  -1   39.32    7.56
  20  -2  -2  123.04    8.52
  20  -2  -2  128.02   10.04
  20  -2  -3   -2.38    6.05
  20  -2  -3   -1.00    7.16
  20  -2  -4    9.66    8.41
  20  -2  -4    7.40    7.30
  20  -2  -5   39.30    8.62
  20  -2  -5   39.67    7.62
  20  -2  -6   32.98    8.76
  20  -2  -6   39.04    7.84
  20  -2  -7   65.47    9.40
  20  -2  -7   48.84    5.93
  20  -2  -8   92.86    8.52
 -20  -2   9   -0.60   11.71
  20   2  -9   -0.62   13.33
 -20   2   9    3.25    9.14
  20  -2  -9    1.91    7.66
 -20  -2  10   71.42   14.29
 -20   2  10   86.72    7.93
  20  -2 -10   90.26    8.98
  20   2 -10   72.43   14.11
  20   2 -11    6.01   10.17
 -20   2  11    7.86    9.98
 -20  -2  11    5.42   13.86
  20  -2 -11    4.42    8.24
 -20   2  12  124.29   11.00
  20  -2 -12   99.42    9.20
 -20  -2  12   81.04   13.91
  20   2 -12  106.74   15.79
  20  -2 -13   -0.47    5.92
 -20   2  13    0.68   10.04
  20   2 -13   -1.42   10.43
 -20  -2  13    1.94   12.10
  20   2 -14   33.21   11.28
 -20  -2  14   40.13   12.85
  20  -2 -14   36.90    6.64
 -20   2  14   41.19    7.63
 -20  -2  15    8.24   11.85
 -20   2  15    1.11   10.24
  20   2 -15    9.57   10.84
  20  -2 -15   11.00    9.11
 -20   2  16    6.80   10.38
 -20  -2  16    9.79   12.06
  20   2 -16    5.09   11.45
  20  -2 -16    7.67    9.54
  20  -4  -1   -0.23    9.40
  20  -4  -1    9.53    9.08
  20  -4  -2    7.06    9.19
  20  -4  -2   -3.12    6.38
  20  -4  -3   -1.22    6.36
  20  -4  -3   -0.40    6.32
  20  -4  -4   14.36    6.32
  20  -4  -4   17.13    9.38
  20  -4  -5   43.33    6.57
  20  -4  -5   53.74    9.76
  20  -4  -6   -2.08    9.53
  20  -4  -6    3.50    8.55
  19  -1  -1   24.60    8.94
  19  -1  -1   16.97    5.14
  19  -1  -2    5.50    8.51
  19  -1  -2    1.07    5.04
  19  -1  -3   14.01    8.47
  19  -1  -3   14.05    7.23
  19  -1  -4   40.10    6.27
  19  -1  -4   53.03    7.77
  19  -1  -5    6.92    5.26
  19   1  -5    9.06   13.65
  19   1  -5    8.41   15.07
  19  -1  -5    8.91    7.95
  19   1  -6   85.50   12.07
  19  -1  -6   82.97    8.88
  19   1  -6   99.46   14.19
  19  -1  -6  107.33    8.58
 -19   1   7    7.52    5.66
  19  -1  -7   11.03    7.45
 -19  -1   7    8.50    9.92
  19   1  -7    8.80   10.68
 -19   1   8  269.84   12.86
  19   1  -8  239.96   16.37
 -19  -1   8  186.93   13.91
  19  -1  -8  245.09   11.68
  19   1  -9   20.71    9.24
 -19   1   9   26.93    9.23
 -19  -1   9   14.35    9.78
  19  -1  -9   19.87    7.83
 -19   1  10  221.93   12.41
  19  -1 -10  100.56    7.12
  19   1 -10  173.84   12.50
 -19  -1  10  160.66   15.64
  19  -1 -11   36.06    8.26
 -19   1  11   25.80    6.99
  19   1 -11   35.19    9.76
 -19  -1  11   30.87   10.84
  19  -1 -12   -1.45    8.25
  19   1 -12    3.29    9.35
 -19  -1  12    2.96   10.21
 -19   1  12   -0.38    9.60
 -19   1  13   14.80    9.49
  19  -1 -13    8.76    5.85
 -19  -1  13   10.65    7.33
  19   1 -13   16.58    9.80
 -19  -1  14    4.62    7.31
 -19   1  14    5.52    9.62
  19  -1 -14    2.58    6.15
  19   1 -14    4.02   10.16
  19   1 -15   -5.04    9.86
  19  -1 -15   -0.65    6.33
 -19  -1  15    0.01   10.05
 -19   1  15    3.10    9.68
 -19   1  16    4.72    6.64
 -19  -1  16    2.29   10.04
  19   1 -16    9.84   10.40
  19  -1 -16    3.77    6.36
 -19   1  17    0.36    9.65
 -19  -1  17    8.12   10.17
  19   1 -17    6.89   10.78
  19  -1 -17    0.06    9.45
 -19  -1  18   46.28   10.97
  19   1 -18   31.33    8.07
  19  -1 -18   29.67   10.09
 -19   1  18   37.52   10.15
  19  -3  -1   62.32    6.02
  19  -3  -1   90.39    9.15
  19  -3  -2   24.16    8.31
  19  -3  -2   23.20    7.49
  19  -3  -3   25.59    6.00
  19  -3  -3   34.07    7.51
  19  -3  -4    8.24    8.17
  19  -3  -4    4.56    5.37
  19  -3  -5   -6.43    7.17
  19  -3  -5    7.63    8.28
  19  -3  -6  119.39    6.58
  19  -3  -6  134.20    7.52
  19  -3  -7  113.81    8.33
  19  -3  -7  108.64    9.55
  19  -3  -8   27.38    5.52
  19  -3  -8   30.20    9.15
  19  -3  -9   23.24    7.87
 -19  -3  10   11.84   14.81
  19   3 -10    9.12   12.18
  19  -3 -10    7.72    5.69
 -19   3  10   11.55    6.58
  19  -3 -11    4.89    5.82
 -19  -3  11    2.84   14.97
  19   3 -11    2.19   12.50
 -19   3  11    0.57    6.69
  19  -3 -12    8.13    8.51
  19   3 -12    2.22   10.46
 -19  -3  12    0.49   12.14
 -19   3  12    3.43    9.46
 -19  -3  13    4.47   12.41
 -19   3  13    7.99    6.70
  19   3 -13    8.59   11.08
  19  -3 -13   13.10    8.60
  19  -3 -14   -1.79    6.41
 -19   3  14    3.61    9.93
  19   3 -14   -1.52   11.52
 -19  -3  14   -0.81   12.18
  18   0  -1    1.95    7.27
  18   0  -1    1.24    7.94
  18   0  -2  716.61   28.29
  18   0  -2  657.95   22.74
  18   0  -3    5.03    8.60
  18   0  -3    2.75    7.19
  18   0  -4   97.81    9.03
  18   0  -4  100.24    9.70
  18   0  -5   -1.73    7.13
  18   0  -5    0.23    7.37
  18   0  -6  209.96   12.20
 -18   0   6  204.78   11.63
 -18   0   7    0.12    7.82
  18   0  -7    0.13    7.93
  18   0  -8    8.09    8.22
 -18   0   8    9.45    8.05
 -18   0   9    3.52    6.17
  18   0  -9   -1.83    8.23
 -18   0  10  111.37   10.73
  18   0 -10   95.17    9.51
 -18   0  11   -5.69    9.18
  18   0 -11    4.86    8.50
  18   0 -12   41.41    9.07
 -18   0  12   38.68    9.68
 -18   0  13    1.55    6.24
  18   0 -13    1.27    8.68
 -18   0  14   65.22    9.86
  18   0 -14   57.52    7.15
  18   0 -15    1.15    9.28
 -18   0  15   -1.20    6.50
 -18   0  16    4.54    9.30
  18   0 -16    1.26    6.87
 -18   0  17    6.40    9.29
  18   0 -17    8.75    9.44
 -18   0  18   26.68    9.78
  18   0 -18   21.30    7.24
 -18   0  19    1.98    7.03
  18   0 -19   -2.65   10.25
  18  -2  -1    1.16    8.12
  18  -2  -1   -1.09    6.54
  18  -2  -2    7.27    4.68
  18  -2  -2    9.58    5.64
  18  -2  -3    3.45    6.46
  18  -2  -3   -0.64    7.60
  18  -2  -4  134.78    7.15
  18  -2  -4  176.57    8.56
  18  -2  -5   26.40    7.49
  18  -2  -5   30.04    7.00
  18  -2  -6  103.71    8.61
  18  -2  -6  130.97    8.33
  18  -2  -7   53.30    7.73
 -18   2   8   22.42    5.92
 -18  -2   8   19.99   11.35
  18  -2  -8   30.94    7.45
  18   2  -8   23.72   12.64
  18   2  -9   16.28   10.84
 -18  -2   9    9.07   10.13
  18  -2  -9   10.87    5.29
 -18   2   9   14.78    8.47
  18  -2 -10    7.34    7.58
 -18  -2  10    3.48   10.59
  18   2 -10    5.72    9.05
 -18   2  10    3.87    6.08
  18   2 -11   56.67   10.22
 -18   2  11   79.15    9.36
  18  -2 -11   68.68    8.37
 -18  -2  11   59.45   11.54
 -18   2  12   16.51    8.88
  18  -2 -12   10.61    5.85
  18   2 -12   12.18    9.36
 -18  -2  12    5.37   10.06
  18  -2 -13   58.22    6.32
 -18   2  13   57.69    6.79
  18   2 -13   59.45   10.46
 -18  -2  13   49.72   10.80
  18   2 -14   28.80   10.01
 -18  -2  14   26.17   10.22
  18  -2 -14   33.25    8.70
 -18   2  14   24.92    9.20
  18  -2 -15   -1.10    8.92
  18   2 -15   -1.27   10.01
 -18   2  15   -0.33    6.47
 -18  -2  15   -2.49    9.87
 -18   2  16   47.15    9.48
 -18  -2  16   40.52    7.88
  18  -2 -16   55.75    9.46
  18   2 -16   54.10   10.91
 -18  -2  17    4.43   10.31
  18   2 -17    2.43   10.52
  18  -2 -17    7.18    9.48
 -18   2  17    7.38    9.52
 -18  -2  18    5.64    7.96
 -18   2  18    6.44    9.52
  18   2 -18   12.27   10.91
  18  -2 -18    8.50    9.81
  18  -4  -1   21.92    5.95
  18  -4  -1   28.97    6.44
  18  -4  -2    8.46    5.67
  18  -4  -2   15.97    5.88
  18  -4  -3    4.21    8.14
  18  -4  -3   11.06    8.10
  18  -4  -4   13.77    8.08
  18  -4  -4    8.34    5.73
  18  -4  -5   11.85    6.02
  18  -4  -5    5.65    5.53
  18  -4  -6    7.89    5.59
  18  -4  -6    9.38    6.10
  18  -4  -7   -1.13    8.58
  18  -4  -7    1.20    7.89
  18  -4  -8    3.40    6.24
  18  -4  -8   -0.28    7.83
 -18  -4   9   91.50   23.93
 -18  -4   9   62.38   15.13
  18  -4  -9   92.66    7.33
  18  -4  -9   69.93    6.33
 -18  -4  10    5.02   11.55
  18  -4 -10    3.28    5.72
 -18  -4  10    6.48   16.61
  18  -4 -11   24.16    8.41
 -18  -4  11   20.45   16.57
  17  -1  -1   33.83    6.48
  17  -1  -1   36.84    8.41
  17  -1  -2  323.20   12.28
  17  -1  -2  313.99   11.60
  17  -1  -3   12.67    6.79
  17  -1  -3    8.41    7.58
  17  -1  -4    3.64    6.78
  17  -1  -4   -0.53    7.17
  17   1  -4    1.41   13.47
  17   1  -4    0.76   12.08
  17   1  -5   62.62   11.28
  17   1  -5   65.21   11.19
  17  -1  -5   80.85    7.75
  17  -1  -6   38.07    7.26
  17   1  -6   23.40    8.35
 -17  -1   6   34.60    9.90
 -17   1   6   38.32    7.56
 -17  -1   7   65.37   10.98
  17  -1  -7   54.35    5.75
  17   1  -7   78.73   10.94
 -17   1   7   81.76    8.30
 -17  -1   8  103.58   10.85
 -17   1   8  132.16    9.35
  17   1  -8   94.29    9.54
  17  -1  -8  114.15    8.33
 -17   1   9   33.08    8.39
  17   1  -9   25.95    8.31
 -17  -1   9   31.76    9.69
  17  -1  -9   36.20    7.52
  17   1 -10    3.07    8.58
  17  -1 -10    2.22    5.17
 -17   1  10    5.14    8.35
 -17  -1  10    6.32    9.11
  17  -1 -11    7.50    7.59
 -17   1  11    7.09    6.03
 -17  -1  11    7.56    9.12
  17   1 -11   10.74    8.71
  17   1 -12    1.53    8.81
 -17  -1  12    4.29    8.81
  17  -1 -12    1.89    5.44
 -17   1  12   -5.80    6.08
 -17  -1  13    4.54    6.25
 -17   1  13    3.38    6.00
  17   1 -13    5.87    9.10
  17  -1 -13    2.60    7.96
  17   1 -14  136.42   10.99
  17  -1 -14  136.73    9.65
 -17   1  14  122.72    9.84
 -17  -1  14   97.59   10.30
  17  -1 -15   19.45    8.65
  17   1 -15   18.92    6.78
 -17   1  15   16.41    6.10
 -17  -1  15   22.70    8.77
 -17   1  16  115.13    9.69
  17  -1 -16  115.52    9.82
  17   1 -16  128.99   11.38
 -17  -1  16   93.82   10.31
 -17  -1  17   -4.44    9.29
  17  -1 -17    1.41    8.86
  17   1 -17    1.08   10.01
 -17   1  17   -2.18    8.74
 -17  -1  18   -1.36    9.66
  17   1 -18   -0.38   10.36
 -17   1  18   -0.60    9.14
  17  -1 -18    2.41    6.47
  17  -1 -19    8.82    6.87
 -17   1  19    7.28    6.76
 -17  -1  19   10.22    7.33
  17   1 -19   11.27    7.53
 -17   1  20   20.38   10.07
  17   1 -20   14.86    7.77
  17  -1 -20   12.77   10.21
 -17  -1  20   16.05   10.73
  17  -3  -1    4.22    5.11
  17  -3  -1    1.69    5.30
  17  -3  -2  114.20    6.43
  17  -3  -2  145.50    8.32
  17  -3  -3    4.55    5.00
  17  -3  -3   11.85    6.82
  17  -3  -4   45.79    7.27
  17  -3  -4   36.11    5.13
  17  -3  -5   82.66    5.61
  17  -3  -5  116.52    8.41
  17  -3  -6   25.81    5.56
  17  -3  -6   41.90    7.16
  17  -3  -7  196.01    8.68
 -17   3   8    1.43    5.18
  17  -3  -8    3.05    4.80
 -17  -3   8   -0.75   15.64
  17  -3  -9    2.97    7.29
 -17  -3   9   -0.68   12.73
  17   3  -9    3.91    9.05
 -17   3   9    3.15    5.50
 -17   3  10   26.22    5.90
  17   3 -10   29.63    9.63
  17  -3 -10   23.07    5.48
 -17  -3  10   32.10   12.91
  17   3 -11    5.77    9.59
 -17   3  11    5.56    5.90
  17  -3 -11    4.12    7.83
 -17  -3  11    4.21    9.91
 -17   3  12   52.50    8.77
  17  -3 -12   22.40    5.85
 -17  -3  12   40.17   10.70
  17   3 -12   38.58   10.29
  17   3 -13    4.20   10.09
 -17   3  13   -2.68    8.39
 -17  -3  13    5.33   10.12
  17  -3 -13    1.72    5.73
 -17  -3  14   21.69    7.76
  17  -3 -14   36.06    8.76
 -17   3  14   30.41    8.74
  17   3 -14   37.37   10.72
  17   3 -15   21.06   10.92
  17  -3 -15   25.39    9.11
 -17  -3  15   14.70   10.76
 -17   3  15   18.91    6.33
 -17  -3  16    1.28   10.98
  17   3 -16   -1.07   11.06
  17  -3 -16    5.04    6.62
 -17   3  16    0.25    8.94
  16   0  -1   -0.69    6.45
  16   0  -1   -0.24    7.36
  16   0  -2   22.00    7.03
  16   0  -2   26.38    9.64
  16   0  -3    2.25    6.61
  16   0  -3    0.77    7.72
  16   0  -4    1.66    7.09
  16   0  -4    1.27    6.50
 -16   0   5    0.62    6.67
  16   0  -5    0.11    6.63
 -16   0   6   52.51    7.62
  16   0  -6   51.76    7.65
  16   0  -7   -1.05    7.03
 -16   0   7   -0.22    7.11
  16   0  -8    0.82    7.30
 -16   0   8    3.04    7.93
 -16   0   9   -0.62    8.25
  16   0  -9    1.37    5.50
  16   0 -10  621.11   20.23
 -16   0  10  489.00   15.47
  16   0 -11    0.63    8.13
 -16   0  11    2.62    8.27
  16   0 -12  498.28   17.08
 -16   0  12  451.77   15.86
 -16   0  13    3.11    8.00
  16   0 -13    2.28    5.89
 -16   0  14    5.47    5.73
  16   0 -14    6.72    8.74
 -16   0  15    3.67    8.12
  16   0 -15   -4.34    8.76
 -16   0  16  136.14   10.05
  16   0 -16   82.69    7.49
  16   0 -17    7.30    9.28
 -16   0  17   -0.65    6.02
 -16   0  18   30.89    9.44
  16   0 -18   36.80    9.76
 -16   0  19   -0.97    6.52
  16   0 -19   -2.58    6.86
 -16   0  20   51.60   10.26
  16   0 -20   53.70    9.96
  16   0 -21    1.79   10.22
 -16   0  21    0.99   10.50
  16  -2  -1  146.74    8.51
  16  -2  -1  144.92    7.57
  16  -2  -2  107.31    5.63
  16  -2  -2  182.31    8.82
  16  -2  -3  186.73    8.12
  16  -2  -3  144.07    6.73
  16  -2  -4  121.15    7.41
  16  -2  -4  104.21    7.77
  16  -2  -5   58.39    5.23
  16  -2  -5   59.22    5.42
 -16  -2   6    1.83   13.37
 -16   2   6    4.01    6.82
  16  -2  -6    4.91    6.92
  16   2  -6    3.33   13.97
 -16  -2   7   35.96   12.02
  16   2  -7   30.21   10.20
 -16   2   7   50.60    7.53
  16  -2  -7   48.65    7.44
 -16   2   8   38.05    5.59
  16  -2  -8   56.60    7.48
  16   2  -8   42.85   10.76
 -16  -2   8   34.57   10.46
 -16  -2   9  112.18   13.22
  16   2  -9  144.32   12.58
 -16   2   9  167.64    9.37
  16  -2  -9  167.24    8.83
  16   2 -10  207.39   12.94
  16  -2 -10  188.33    7.54
 -16   2  10  212.55    8.24
 -16  -2  10  193.57   14.99
 -16  -2  11    9.97    8.41
 -16   2  11    6.75    5.58
  16  -2 -11   14.90    7.59
  16   2 -11   11.07    8.45
  16  -2 -12   30.07    7.86
 -16   2  12   28.62    5.60
  16   2 -12   24.76    9.01
 -16  -2  12   22.42    8.70
  16  -2 -13    5.32    5.58
  16   2 -13   10.60    8.73
 -16   2  13    9.49    5.63
 -16  -2  13   12.36    8.43
  16  -2 -14   -2.45    5.73
  16   2 -14    2.73    8.96
 -16  -2  14    1.44    8.70
 -16   2  14   -0.15    7.77
  16  -2 -15   -3.41    8.63
 -16  -2  15    0.58    6.50
 -16   2  15   -2.86    8.22
  16   2 -15    3.68    6.34
  16   2 -16    8.15    9.61
  16  -2 -16   12.38    8.96
 -16   2  16    9.00    5.98
 -16  -2  16   13.30    9.45
  16  -2 -17    4.22    9.04
  16   2 -17    2.53    9.96
 -16  -2  17    6.49    9.53
 -16   2  17    6.03    6.01
  16  -2 -18   19.54    9.44
 -16   2  18   11.82    6.50
 -16  -2  18   16.38   10.30
  16   2 -18   23.01   10.44
 -16   2  19    5.85    9.19
  16  -2 -19    5.06    9.87
 -16  -2  19    2.51   10.58
  16   2 -19    6.11    7.48
  16  -4  -1   79.81    6.27
  16  -4  -1   63.39    5.81
  16  -4  -2    5.64    7.07
  16  -4  -2   11.03    7.90
  16  -4  -3   12.44    5.28
  16  -4  -3   23.59    7.28
  16  -4  -4   16.15    5.28
  16  -4  -4   15.05    5.54
  16  -4  -5    6.49    7.51
  16  -4  -5    2.81    7.63
  16  -4  -6   65.00    8.11
 -16  -4   6   57.40   16.45
  16  -4  -6   60.83    5.95
 -16  -4   6   54.13   19.87
 -16  -4   7    7.38   13.68
  16  -4  -7   15.43    7.61
 -16  -4   7    7.81   10.38
  16  -4  -7   11.81    7.98
  16  -4  -8    4.15    5.35
 -16  -4   8    0.57   13.11
  16  -4  -8    6.61    7.83
 -16  -4   8    3.41   10.88
 -16  -4   9   15.15   10.95
  16  -4  -9   11.91    5.55
 -16  -4   9    8.37    9.57
  16   4 -10    6.03    9.76
  16  -4 -10    7.25    8.01
 -16  -4  10   11.44   11.10
 -16   4  10   15.72    8.13
 -16   4  11   18.23    5.98
 -16  -4  11   23.35   11.43
  16   4 -11   19.55   10.44
  16  -4 -11   13.83    5.79
  16   4 -12   33.16   10.88
  16  -4 -12   20.42    6.10
 -16   4  12   26.26    8.68
 -16  -4  12   28.77   11.84
  16  -4 -13   51.81    8.80
 -16  -4  13   42.32   12.10
  16   4 -13   49.69   11.60
 -16   4  13   40.17    6.31
 -16   4  14   -3.48    8.80
  16  -4 -14    2.78    8.74
 -16  -4  14    7.73   12.05
  15  -1  -1   13.11    7.14
  15  -1  -1    7.94    4.09
  15  -1  -2  198.91    9.27
  15  -1  -2  203.47    8.39
  15  -1  -3   99.80    7.60
  15  -1  -3  122.88    7.62
  15   1  -4  142.59   13.73
  15   1  -4  121.76   11.98
  15  -1  -4  184.71    8.72
  15  -1  -5   15.40    6.82
  15   1  -5   12.15    9.18
 -15  -1   5   13.42    8.79
 -15   1   5   15.35    6.59
  15   1  -6  529.29   20.05
 -15   1   6  572.89   16.26
 -15  -1   6  431.09   18.48
  15  -1  -6  568.77   15.25
  15   1  -7   49.51    7.98
 -15   1   7   61.25    7.44
  15  -1  -7   61.06    7.49
 -15  -1   7   53.86    9.16
  15  -1  -8  269.27   10.28
 -15   1   8  277.88   10.71
 -15  -1   8  242.85   13.00
  15   1  -8  226.83   11.27
 -15   1   9    7.44    5.37
  15   1  -9    6.55    7.78
 -15  -1   9   10.58    8.11
  15  -1  -9    9.62    7.01
  15   1 -10    4.64    7.88
  15  -1 -10    2.28    6.92
 -15   1  10    4.15    7.46
 -15  -1  10    5.79    7.77
  15  -1 -11   -3.37    7.19
 -15  -1  11    1.80    7.70
  15   1 -11    0.77    5.97
 -15   1  11    4.18    5.22
  15  -1 -12  100.70    6.61
 -15   1  12  131.33    7.05
 -15  -1  12  154.98   10.04
  15   1 -12  166.97   10.45
  15  -1 -13   34.00    7.84
 -15  -1  13   21.42    8.01
 -15   1  13   23.49    7.76
  15   1 -13   27.49    8.71
  15  -1 -14  272.91   11.11
 -15  -1  14  202.78   11.19
  15   1 -14  183.79    8.91
 -15   1  14  203.18    8.15
 -15  -1  15    3.10    8.20
  15  -1 -15    8.65    8.12
  15   1 -15    2.73    8.90
 -15   1  15    3.05    7.75
 -15   1  16   52.02    8.31
  15  -1 -16   47.27    8.74
 -15  -1  16   31.85    6.34
  15   1 -16   47.95    9.48
 -15  -1  17   16.06    8.58
 -15   1  17   10.56    6.00
  15   1 -17   10.63    9.42
  15  -1 -17   10.53    8.42
  15  -1 -18    5.23    9.01
 -15   1  18    1.76    6.18
 -15  -1  18    4.78    8.91
  15   1 -18   -2.22    6.75
 -15   1  19   47.74    9.35
 -15  -1  19   47.33    9.72
  15  -1 -19   32.73    6.96
  15   1 -19   45.17    7.50
 -15  -1  20   73.20   10.84
 -15   1  20   67.59    7.22
  15  -1 -20   81.68   10.22
  15   1 -20   42.72    7.87
  15  -1 -21   -2.43   10.02
 -15   1  21   10.92    9.93
  15   1 -21    7.04   10.84
 -15  -1  21    4.75   10.37
  15  -3  -1   11.96    4.65
  15  -3  -1   14.30    6.69
  15  -3  -2   35.32    6.82
  15  -3  -2   29.87    5.10
  15  -3  -3  114.85    7.48
  15  -3  -3   93.88    5.66
  15  -3  -4   24.39    6.52
  15  -3  -4   15.77    4.86
  15  -3  -5  127.77    5.96
  15  -3  -5  199.80    8.35
 -15  -3   6  133.68   17.26
  15  -3  -6  206.01    8.39
 -15  -3   6  128.10   14.66
 -15   3   7   28.92    6.91
  15   3  -7   22.12   11.06
  15  -3  -7   22.14    6.83
 -15  -3   7   14.90    9.25
 -15   3   8   91.79    5.81
 -15  -3   8   99.19   12.83
  15  -3  -8   91.79    5.81
  15   3  -8  112.40   12.33
  15  -3  -9    9.36    4.99
 -15   3   9   12.58    5.08
  15   3  -9    9.89    8.75
 -15  -3   9    8.85    8.99
 -15  -3  10    0.91    8.71
  15   3 -10    5.49    8.74
 -15   3  10    0.56    5.39
  15  -3 -10    5.42    7.22
  15   3 -11   10.19    9.15
 -15  -3  11   17.26    9.10
  15  -3 -11    8.37    5.27
 -15   3  11   15.49    5.30
  15  -3 -12   51.02    7.98
 -15   3  12   44.77    7.83
  15   3 -12   46.77    9.71
 -15  -3  12   40.08    9.68
  15   3 -13   41.74    9.97
 -15   3  13   33.21    5.74
  15  -3 -13   27.59    5.94
 -15  -3  13   36.97    9.88
  15   3 -14   24.00    7.16
 -15  -3  14   32.43   10.11
 -15   3  14   33.16    8.21
  15  -3 -14   35.44    8.65
 -15  -3  15    8.70   10.16
  15  -3 -15   12.38    8.44
 -15   3  15    2.68    5.62
  15   3 -15    5.47    9.62
  15   3 -16   61.43   10.83
  15  -3 -16   21.26    6.55
 -15   3  16   42.04    6.21
 -15  -3  16   49.01   10.97
 -15  -3  17    2.29   10.52
 -15   3  17    2.64    5.88
  15  -3 -17    5.11    6.58
  15   3 -17    3.19    7.31
  15  -3 -18   23.01    6.97
  15   3 -18   43.66   10.96
 -15  -3  18   32.78   11.06
 -15   3  18   25.33    6.42
  15  -5  -1   16.53    7.92
 -15  -5   1   10.60   18.91
 -15  -5   1    9.10   16.36
  15  -5  -1   18.10    9.04
 -15  -5   2    3.03   17.73
 -15  -5   2    0.76   16.22
  15  -5  -2    0.36    7.94
  15  -5  -2    3.26    8.42
 -15  -5   3   -2.61   16.27
 -15  -5   3    1.35   16.21
  15  -5  -3    4.22    7.81
  15  -5  -3   -0.09    8.84
 -15  -5   4   18.15   14.77
  15  -5  -4   30.16    8.93
  15  -5  -4   16.35    8.27
 -15  -5   4   15.68   13.09
  15  -5  -5   20.77    8.17
  15  -5  -5   11.47    5.98
 -15  -5   5   14.93   11.65
 -15  -5   5   23.93   14.81
  15  -5  -6    1.32    8.34
  15  -5  -6    4.46    5.83
 -15  -5   6    1.45    8.84
 -15  -5   6    1.15   14.36
  15  -5  -7   21.80    8.56
  15  -5  -7   25.71    6.32
 -15  -5   7   21.18   11.84
 -15  -5   7   20.55   12.33
 -15  -5   8   18.04   12.26
 -15  -5   8   20.32   12.21
  15  -5  -8   23.53    8.39
  15  -5  -8   22.21    6.28
  14   0  -1    0.16    6.42
  14   0  -1    1.70    7.00
  14   0  -2  554.22   17.23
  14   0  -2  484.81   15.46
  14   0  -3    0.11    6.95
  14   0  -3    1.19    6.60
 -14   0   4  122.28    8.33
  14   0  -4  119.52    8.48
  14   0  -5    0.93    6.67
 -14   0   5   -0.65    6.52
  14   0  -6   55.17    7.49
 -14   0   6   59.16    7.69
  14   0  -7    0.12    6.77
 -14   0   7    2.08    7.08
 -14   0   8  262.99   10.98
  14   0  -8  247.13   10.56
  14   0  -9    0.43    5.12
 -14   0   9    0.14    7.43
  14   0 -10  973.93   25.61
 -14   0  10  996.96   24.80
  14   0 -11    0.38    7.54
 -14   0  11    1.36    7.20
  14   0 -12    5.12    7.71
 -14   0  12    4.12    7.26
 -14   0  13    2.47    5.24
  14   0 -13    1.15    8.10
 -14   0  14   37.50    5.64
  14   0 -14   39.20    6.25
 -14   0  15   -0.31    5.17
  14   0 -15    1.70    8.22
 -14   0  16   75.66    6.63
  14   0 -16   86.66    7.09
  14   0 -17   -2.09    8.44
 -14   0  17   -1.20    8.08
  14   0 -18   74.74    7.13
 -14   0  18   72.60    6.83
  14   0 -19   -0.62    9.19
 -14   0  19   -0.88    6.20
  14   0 -20  179.50   11.41
 -14   0  20  195.73   11.31
  14   0 -21    2.41    7.20
 -14   0  21    0.07    9.62
 -14   0  22   49.46   10.85
  14   0 -22   39.36    7.84
  14  -2  -1   -2.68    6.45
  14  -2  -1    1.15    5.83
  14  -2  -2  208.79    8.61
  14  -2  -2  153.41    5.89
  14  -2  -3    3.64    6.25
  14  -2  -3   -0.40    6.14
  14  -2  -4  295.56    9.03
  14  -2  -4  460.07   11.42
  14   2  -5    2.26   11.14
  14  -2  -5    1.67    4.78
 -14   2   5    1.83    6.35
 -14  -2   5    2.87   11.89
 -14  -2   6    8.81   10.19
 -14   2   6    6.69    4.57
  14  -2  -6   14.23    6.77
  14   2  -6    8.15    9.11
 -14   2   7  220.26    7.44
  14   2  -7  229.21   12.79
 -14  -2   7  241.07   15.73
  14  -2  -7  331.10   10.01
  14  -2  -8  224.92    7.43
 -14  -2   8  246.67   14.14
 -14   2   8  259.56    8.06
  14   2  -8  321.41   16.06
 -14   2   9    0.09    6.92
  14  -2  -9   -1.41    4.98
  14   2  -9    3.48    7.81
 -14  -2   9    0.16    7.19
 -14   2  10  324.31   10.51
 -14  -2  10  293.15   14.12
  14  -2 -10  214.83    7.43
  14   2 -10  290.61   13.45
 -14  -2  11    1.32    7.74
  14   2 -11   -1.06    8.14
  14  -2 -11    0.30    7.35
 -14   2  11    1.68    5.25
 -14  -2  12  102.84    9.47
 -14   2  12  113.55    8.12
  14  -2 -12  124.41    8.47
  14   2 -12   69.44    6.78
 -14  -2  13    0.72    5.80
  14  -2 -13   -0.42    5.44
  14   2 -13    0.90    8.18
 -14   2  13    0.71    7.11
 -14   2  14   29.35    5.46
  14   2 -14   37.78    8.67
 -14  -2  14   32.29    8.79
  14  -2 -14   29.46    5.60
  14  -2 -15   31.52    8.63
 -14  -2  15   29.51    8.76
 -14   2  15   23.29    5.72
  14   2 -15   31.22    8.53
  14   2 -16   43.32    9.44
  14  -2 -16   45.33    8.90
 -14   2  16   39.62    5.86
 -14  -2  16   43.36    6.76
  14   2 -17   29.21    9.56
  14  -2 -17   19.19    6.30
 -14  -2  17   24.29    9.39
 -14   2  17   22.58    5.91
  14   2 -18    2.42    9.65
 -14   2  18    1.25    5.87
  14  -2 -18    7.01    6.29
 -14  -2  18   -0.75    9.51
  14   2 -19    1.86   10.02
 -14  -2  19    2.54    6.93
 -14   2  19    6.85    8.89
  14  -2 -19    5.81    9.56
  14  -2 -20   34.10    9.87
 -14  -2  20   23.76   10.54
 -14   2  20   25.03    6.65
  14   2 -20   24.08    7.66
  14  -4  -1    0.80    5.48
  14  -4  -1    4.26    6.72
 -14  -4   1    2.02   17.85
 -14  -4   1    2.47   17.09
 -14  -4   2   15.70   14.35
 -14  -4   2   19.06   17.25
  14  -4  -2   15.27    5.11
  14  -4  -2   13.87    5.55
 -14  -4   3   80.34   16.14
  14  -4  -3   92.07    7.14
  14  -4  -3  103.45    8.27
 -14  -4   3   66.26   13.83
  14  -4  -4   69.05    5.37
 -14  -4   4   70.87   15.95
 -14  -4   4   55.99   12.03
  14  -4  -4   51.23    5.15
  14  -4  -5   66.97    7.36
 -14  -4   5   64.98   13.21
 -14  -4   5   35.69    9.26
  14  -4  -5   89.85    7.62
 -14  -4   6    2.21   10.71
 -14  -4   6    4.05   12.11
  14  -4  -6    2.19    4.78
  14  -4  -6   -2.09    5.14
  14  -4  -7    6.51    5.06
 -14  -4   7   11.03   12.04
  14  -4  -7    9.00    5.17
 -14  -4   7    7.28    9.05
 -14  -4   8   38.39    9.70
 -14  -4   8   58.61   10.91
  14  -4  -8   56.99    5.51
  14   4  -9   -0.37    9.23
 -14   4   9    1.94    5.36
  14  -4  -9    6.43    7.26
 -14  -4   9    5.70    9.88
  14  -4 -10   95.06    6.19
  14   4 -10  115.82   11.61
 -14   4  10   84.92    6.05
 -14  -4  10  115.15   12.43
 -14   4  11    1.88    7.54
 -14  -4  11   -1.00   10.30
  14  -4 -11    3.83    7.63
  14   4 -11   -2.79    9.86
 -14  -4  12   39.75   10.70
 -14   4  12   34.44    5.73
  14   4 -12   40.57   10.08
  14  -4 -12   21.47    5.80
 -14  -4  13    2.93   10.72
  14  -4 -13    1.42    5.81
 -14   4  13    5.82    7.67
  14   4 -13    2.56   10.14
  14   4 -14    1.30   10.44
 -14   4  14   -0.35    5.78
 -14  -4  14   -0.23   10.71
  14  -4 -14    6.19    8.15
  14   4 -15   14.33   10.93
 -14   4  15    9.54    5.86
 -14  -4  15   12.93   11.09
  14  -4 -15   15.94    8.70
  13  -1  -1    4.89    6.42
  13  -1  -1    5.34    5.40
  13  -1  -2   92.62    5.65
  13  -1  -2  133.41    7.06
  13   1  -3  181.22   15.92
  13   1  -3  165.56   15.03
  13  -1  -3  246.38    8.92
 -13  -1   4  340.70   15.82
  13   1  -4  303.99   14.96
 -13   1   4  380.73   11.72
  13  -1  -4  415.40   11.42
 -13  -1   5    3.31    8.79
  13  -1  -5    2.01    4.75
  13   1  -5    3.82    8.47
 -13   1   5    4.85    5.96
 -13   1   6  626.82   15.60
  13   1  -6  477.52   16.02
  13  -1  -6  463.41   11.52
 -13  -1   6  604.48   20.29
 -13   1   7   65.97    7.06
 -13  -1   7   52.67    8.28
  13   1  -7   49.81    7.73
  13  -1  -7   48.72    5.19
 -13  -1   8  210.95   10.38
  13  -1  -8  237.83    9.23
  13   1  -8  192.92    9.71
 -13   1   8  184.72    7.08
 -13   1   9    7.74    4.78
 -13  -1   9   11.80    6.91
  13  -1  -9    9.67    6.70
  13   1  -9    8.97    7.12
 -13  -1  10   87.90    7.87
  13  -1 -10   98.04    7.69
 -13   1  10  116.59    7.92
  13   1 -10   91.59    8.49
 -13   1  11   -0.28    6.87
  13   1 -11   -0.41    7.54
  13  -1 -11    1.29    7.12
 -13  -1  11    0.33    4.99
 -13  -1  12   45.20    7.57
 -13   1  12   44.36    7.15
  13  -1 -12   28.08    5.26
  13   1 -12   41.71    7.93
 -13  -1  13    7.17    5.29
  13  -1 -13    6.58    7.37
 -13   1  13    8.78    4.91
  13   1 -13   12.28    7.96
  13  -1 -14    7.80    5.45
 -13  -1  14    8.90    7.46
  13   1 -14    2.49    5.76
 -13   1  14   -0.56    4.96
  13  -1 -15    0.71    5.49
 -13   1  15   -0.33    7.16
  13   1 -15   -1.21    5.76
 -13  -1  15    1.58    5.40
 -13   1  16  108.35    6.38
 -13  -1  16  108.29    7.10
  13   1 -16  138.52    9.85
  13  -1 -16   89.48    6.62
  13   1 -17   11.86    8.90
  13  -1 -17    7.06    5.83
 -13   1  17    9.23    5.62
 -13  -1  17    9.02    5.87
 -13   1  18   91.04    9.00
 -13  -1  18   68.47    7.11
  13   1 -18   94.19   10.12
  13  -1 -18  101.43    9.36
  13  -1 -19    4.65    8.82
 -13   1  19    3.88    6.08
 -13  -1  19    3.01    6.43
  13   1 -19   -1.51    6.71
  13   1 -20  168.52    8.97
 -13  -1  20  177.34   11.27
 -13   1  20  167.37    8.19
  13  -1 -20  178.63    8.51
  13   1 -21   11.26    7.32
 -13  -1  21   14.53    9.71
 -13   1  21   17.53    9.35
  13  -1 -21   15.47    9.58
  13  -1 -22    4.86    9.72
  13   1 -22   -2.62   10.59
 -13   1  22    5.37    9.79
 -13  -1  22   -3.13    7.10
  13  -3  -1  212.88    8.28
  13  -3  -1  178.73    7.75
  13  -3  -2   44.22    6.53
  13  -3  -2   30.54    4.65
 -13  -3   3   53.25   15.45
 -13  -3   3   56.40   14.93
  13  -3  -3   50.91    4.64
  13  -3  -3   83.05    7.01
  13  -3  -4  136.32    5.81
 -13  -3   4  104.10   11.82
 -13  -3   4  154.09   14.60
  13  -3  -4  104.22    5.62
 -13  -3   5  146.76   12.88
  13  -3  -5  153.99    6.11
 -13  -3   5  200.91   15.18
 -13  -3   6  579.81   24.97
  13   3  -6  441.15   18.60
  13  -3  -6  445.42    9.98
 -13   3   6  715.86   15.01
  13   3  -7  208.56   12.11
 -13  -3   7  220.35   13.40
  13  -3  -7  162.81    6.38
 -13   3   7  190.79    6.59
  13  -3  -8    9.93    6.91
 -13  -3   8    6.34    8.22
 -13   3   8   13.03    6.57
  13   3  -8    8.47    7.85
 -13   3   9    2.30    4.88
 -13  -3   9    0.66    8.43
  13  -3  -9    2.46    6.93
  13   3  -9    5.46    7.90
 -13  -3  10    8.82    8.72
 -13   3  10    9.24    4.72
  13  -3 -10    9.29    7.28
  13   3 -10    4.95    8.31
 -13  -3  11   48.75    9.29
  13   3 -11   33.40    6.49
  13  -3 -11   32.87    5.38
 -13   3  11   35.05    5.16
 -13   3  12    9.03    6.97
  13  -3 -12    9.54    7.56
 -13  -3  12    8.39    9.04
  13   3 -12   12.37    8.84
 -13   3  13   49.16    5.38
  13  -3 -13   46.03    5.75
 -13  -3  13   62.76   10.15
  13   3 -13   58.89    9.82
 -13  -3  14   -0.86    6.43
 -13   3  14    1.29    7.05
  13   3 -14    7.47    9.09
  13  -3 -14    1.51    7.79
  13   3 -15    2.70    9.46
 -13  -3  15   -1.58    6.58
  13  -3 -15    0.10    8.15
 -13   3  15   -0.25    7.64
  13  -3 -16   32.96    6.10
  13   3 -16   25.81    7.06
 -13  -3  16   40.58   10.16
 -13   3  16   26.96    5.52
 -13  -3  17   34.31   10.24
  13   3 -17   34.24   10.03
 -13   3  17   30.72    8.18
  13  -3 -17   28.72    6.50
 -13  -3  18   41.22   10.42
  13  -3 -18   36.97    6.55
 -13   3  18   52.83    8.44
  13   3 -18   51.43   10.45
  13  -3 -19   -0.97    6.81
  13   3 -19    2.01   10.89
 -13   3  19    2.58    6.04
 -13  -3  19    6.82   10.56
 -13  -5   1   18.95   11.68
  13  -5  -1    8.22    5.30
  13  -5  -1   29.30    8.32
 -13  -5   1   16.92    9.90
 -13  -5   2    3.94    9.36
 -13  -5   2    6.15    9.08
  13  -5  -2   18.24    8.32
  13  -5  -2    8.34    5.42
  13  -5  -3   22.99    5.59
 -13  -5   3   28.05   11.36
 -13  -5   3   30.38   10.09
  13  -5  -3   41.38    8.41
  13  -5  -4   25.78    6.04
  13  -5  -4   48.67    8.04
 -13  -5   4   49.01   10.62
 -13  -5   4   45.82   11.67
 -13  -5   5    0.90   12.22
  13  -5  -5    3.10    5.56
 -13  -5   5    2.56   11.34
  13  -5  -5    0.94    7.77
  13  -5  -6   38.87    8.28
 -13  -5   6   32.72   10.50
 -13  -5   6   26.30    9.88
  13  -5  -6   27.82    7.96
  13  -5  -7    5.37    8.14
 -13  -5   7   -0.49    9.71
 -13  -5   7    5.02   10.13
  13  -5  -7    1.90    5.78
  13  -5  -8   22.45    6.02
  13  -5  -8   13.79    5.67
 -13  -5   8   21.68   10.80
 -13  -5   8   14.66   10.26
 -13  -5   9    3.66   10.63
  13  -5  -9    7.00    5.91
  13  -5  -9    1.58    5.68
 -13  -5   9    4.37   10.27
 -13  -5  10   15.41   11.06
  13  -5 -10   22.00    8.45
 -13  -5  10   15.40   10.54
  13  -5 -11    1.08    8.17
 -13   5  11    8.03    6.00
 -13  -5  11    2.59   11.07
  12   0  -1    3.05    6.20
  12   0  -1    3.95    8.33
  12   0  -2 3031.66   63.53
  12   0  -2 2732.17   64.49
 -12   0   3    4.14    6.33
  12   0  -3    4.29    6.77
 -12   0   4  599.73   17.01
  12   0  -4  450.71   13.80
 -12   0   5   -0.28    6.27
  12   0  -5    0.69    4.65
 -12   0   6   92.66    7.75
  12   0  -6   85.65    7.66
 -12   0   7   -1.69    6.39
  12   0  -7    3.24    6.34
  12   0  -8    1.51    4.75
 -12   0   8    0.70    6.50
 -12   0   9    2.84    6.49
  12   0  -9    2.70    6.89
 -12   0  10  292.89   10.45
  12   0 -10  208.60    8.13
  12   0 -11   -0.07    4.97
 -12   0  11    0.61    6.31
  12   0 -12   43.12    5.55
 -12   0  12   42.95    4.85
  12   0 -13    0.68    5.35
 -12   0  13   -0.62    4.75
 -12   0  14  199.37    7.71
  12   0 -14  290.85   11.17
 -12   0  15    1.64    7.16
  12   0 -15    1.23    5.22
 -12   0  16  171.94    7.45
  12   0 -16  239.23   10.73
  12   0 -17    2.74    5.60
 -12   0  17    6.20    7.60
  12   0 -18    4.50    8.39
 -12   0  18    1.19    8.04
 -12   0  19    2.34    5.86
  12   0 -19    3.23    6.17
 -12   0  20   43.56    6.64
  12   0 -20   50.05    6.82
 -12   0  21   -2.69    9.29
  12   0 -21    1.88    9.43
 -12   0  22    8.18    9.22
  12   0 -22   12.91    9.82
  12  -2  -1   23.02    5.81
  12  -2  -1   20.03    6.29
  12  -2  -2  259.14    9.04
  12  -2  -2  313.49    8.93
  12  -2  -3  233.32    7.99
  12  -2  -3  180.66    7.64
  12  -2  -4  491.38   11.34
 -12  -2   4  383.76   22.00
  12   2  -4  359.31   18.45
 -12   2   4  457.71   11.68
 -12   2   5  153.50    5.93
  12   2  -5  142.92    9.83
  12  -2  -5  167.55    6.14
 -12  -2   5  177.29   12.94
 -12  -2   6   14.37    6.95
 -12   2   6   15.75    6.04
  12  -2  -6   18.32    6.69
  12   2  -6   13.27    7.10
 -12  -2   7    3.42    6.79
  12   2  -7    1.76    7.27
 -12   2   7    4.89    6.16
  12  -2  -7    6.64    6.67
 -12  -2   8   32.02    7.30
 -12   2   8   33.89    6.38
  12  -2  -8   33.63    6.70
  12   2  -8   28.34    7.45
  12   2  -9    3.09    7.37
 -12  -2   9    3.12    7.13
  12  -2  -9    3.17    4.78
 -12   2   9    1.53    4.40
 -12  -2  10   12.60    5.31
  12  -2 -10   13.46    4.89
  12   2 -10    9.70    5.42
 -12   2  10   17.97    6.69
  12   2 -11   15.02    7.68
  12  -2 -11   10.01    4.76
 -12   2  11   13.78    6.41
 -12  -2  11    7.61    5.44
 -12  -2  12   12.10    7.98
  12   2 -12    9.76    7.59
  12  -2 -12   16.34    7.10
 -12   2  12   12.91    4.66
  12   2 -13   88.78    6.72
 -12   2  13   77.47    5.50
  12  -2 -13   91.46    6.02
 -12  -2  13  116.43    9.41
  12  -2 -14  132.17    8.50
 -12  -2  14  127.72    9.63
  12   2 -14  121.66    9.09
 -12   2  14   95.95    5.83
  12  -2 -15    0.87    5.45
 -12  -2  15   -0.28    8.36
 -12   2  15   -0.02    7.05
  12   2 -15    4.71    8.24
  12   2 -16  134.62    9.68
  12  -2 -16  100.68    6.75
 -12  -2  16  137.40   10.08
 -12   2  16  143.74    8.52
 -12  -2  17    3.04    8.67
 -12   2  17    0.96    5.24
  12  -2 -17    2.54    8.11
  12   2 -17    1.96    8.60
  12  -2 -18    2.47    8.55
 -12  -2  18    1.40    6.42
  12   2 -18    0.48    9.03
 -12   2  18    0.77    5.49
  12  -2 -19   11.41    8.80
  12   2 -19   13.79    9.53
 -12  -2  19   14.20    9.16
 -12   2  19   12.18    8.30
  12  -2 -20    5.99    6.43
 -12  -2  20   -2.60    9.51
 -12   2  20    0.95    6.06
  12   2 -20    2.76    7.06
  12   2 -21   21.57   10.55
 -12   2  21   20.25    6.72
  12  -2 -21   15.49    6.97
 -12  -2  21   19.97    6.85
  12  -4  -1    1.83    6.92
  12  -4  -1    2.77    6.50
 -12  -4   1    0.31   10.26
 -12  -4   1    3.74    8.73
  12  -4  -2  165.95    6.05
 -12  -4   2  191.95   13.30
 -12  -4   2  162.46   12.37
  12  -4  -2  181.73    6.58
  12  -4  -3   15.62    6.50
  12  -4  -3   12.11    4.91
 -12  -4   3   11.93    8.44
 -12  -4   3   13.90    8.94
 -12  -4   4    4.26   10.31
  12  -4  -4    6.71    6.82
 -12  -4   4    5.52   10.41
  12  -4  -4    4.66    4.60
  12  -4  -5   19.31    6.66
  12  -4  -5   17.42    4.89
 -12  -4   5   16.75    8.77
 -12  -4   5   19.95   10.85
 -12  -4   6    3.48   10.59
  12  -4  -6   -2.20    4.58
 -12  -4   6   -0.82    8.85
  12  -4  -6   -1.24    4.80
 -12  -4   7  146.45   11.98
  12  -4  -7  167.17    8.26
 -12  -4   7   81.50   10.08
  12  -4  -8   -0.60    4.92
 -12  -4   8    1.95    9.31
 -12   4   8   -1.98    4.83
  12   4  -8    0.01    8.36
  12   4  -9  135.63   11.00
  12  -4  -9  155.48    8.13
 -12   4   9  108.98    5.80
 -12  -4   9  153.65   12.27
 -12   4  10    3.86    4.93
  12  -4 -10    9.97    5.05
  12   4 -10   11.36    8.80
 -12  -4  10   10.93    9.43
  12  -4 -11   65.28    7.58
 -12  -4  11   47.34    7.42
 -12   4  11   54.91    7.41
  12   4 -11   51.21    9.42
 -12  -4  12   42.64   10.08
  12  -4 -12   23.84    5.59
  12   4 -12   46.68    9.58
 -12   4  12   27.11    5.15
  12  -4 -13   20.55    7.73
 -12   4  13   12.13    7.33
  12   4 -13   13.07    9.34
 -12  -4  13   12.06    7.25
  12   4 -14   19.82   10.16
  12  -4 -14   23.67    7.88
 -12   4  14   14.22    5.32
 -12  -4  14   19.00   10.40
  12  -4 -15    2.67    5.89
 -12  -4  15    0.25   10.48
 -12   4  15    3.49    5.65
  12   4 -15    2.43   10.39
 -12   4  16   20.78    8.06
  12  -4 -16   24.44    5.98
 -12  -4  16   25.65    7.87
  12   4 -16   24.03    7.78
 -12  -4  17    3.19   10.89
 -12   4  17   -0.34    5.80
  11  -1  -1   26.19    5.70
  11  -1  -1   19.17    4.46
  11  -1  -2   98.28    6.73
  11  -1  -2   85.12    5.12
  11  -1  -3   56.77    6.64
 -11  -1   3   38.19    8.11
 -11   1   3   52.66    5.92
  11   1  -3   43.83   10.10
 -11  -1   4  102.20   10.29
  11   1  -4   81.16    9.34
  11  -1  -4  105.67    7.37
 -11   1   4   91.27    6.45
  11  -1  -5   98.41    7.32
 -11   1   5   88.92    6.63
 -11  -1   5   82.73    8.27
  11   1  -5   66.64    7.61
  11   1  -6  147.78    8.81
 -11  -1   6  182.67    9.56
 -11   1   6  141.23    5.87
  11  -1  -6  143.70    6.13
  11  -1  -7  130.10    6.09
 -11   1   7  171.77    7.65
  11   1  -7  142.75    8.52
 -11  -1   7  134.55    8.29
  11   1  -8    6.62    6.50
  11  -1  -8    2.90    4.64
 -11  -1   8    2.22    6.08
 -11   1   8    4.80    4.23
 -11   1   9  182.23    8.01
  11  -1  -9  204.40    8.51
 -11  -1   9  123.12    6.48
  11   1  -9  113.71    6.50
 -11   1  10  216.15    7.17
 -11  -1  10  300.84   11.06
  11   1 -10  295.42   10.73
  11  -1 -10  311.64   10.20
  11  -1 -11   25.94    6.71
  11   1 -11   14.96    4.99
 -11   1  11   16.71    4.53
 -11  -1  11   17.76    5.13
 -11  -1  12  125.77    8.26
 -11   1  12  120.90    7.37
  11   1 -12  131.44    8.26
  11  -1 -12   84.51    5.85
 -11   1  13    2.37    4.40
  11   1 -13    2.95    5.22
 -11  -1  13   -1.40    4.97
  11  -1 -13    3.48    7.04
 -11  -1  14   37.04    5.40
 -11   1  14   29.57    4.98
  11  -1 -14   36.54    7.35
  11   1 -14   38.57    8.01
  11  -1 -15   27.94    7.38
 -11   1  15   23.18    5.08
  11   1 -15   29.66    7.97
 -11  -1  15   23.81    5.55
 -11   1  16    0.55    5.02
 -11  -1  16    2.05    7.72
  11   1 -16    1.20    7.90
  11  -1 -16   -0.51    7.70
  11  -1 -17   -0.99    7.94
 -11   1  17   -3.00    7.61
 -11  -1  17    4.34    7.95
  11   1 -17    3.25    5.79
 -11  -1  18    1.48    5.83
 -11   1  18    1.76    5.50
  11  -1 -18    0.33    8.08
  11   1 -18    0.88    5.86
  11  -1 -19   38.89    6.18
 -11  -1  19   43.62    8.51
 -11   1  19   39.16    6.06
  11   1 -19   51.33    8.80
 -11   1  20   65.69    8.82
  11   1 -20   54.83    9.49
 -11  -1  20   58.02    9.04
  11  -1 -20   23.72    6.42
 -11   1  21    4.65    8.80
 -11  -1  21    5.02    6.05
  11   1 -21    5.13    9.34
  11  -1 -21    7.85    8.67
 -11   1  22   -0.98    9.17
 -11  -1  22   -2.00    6.71
  11  -1 -22    2.67    6.34
  11   1 -22    1.50    6.69
  11  -3  -1   31.17    5.85
 -11  -3   1   25.71    9.81
  11  -3  -1   24.41    4.40
 -11  -3   1   26.61   10.12
 -11  -3   2    5.94    9.21
  11  -3  -2    6.61    3.99
 -11  -3   2    7.04    8.67
  11  -3  -2   10.38    5.79
 -11  -3   3   90.11   11.25
  11  -3  -3   43.07    4.49
  11  -3  -3   84.72    6.02
 -11  -3   3   44.90    8.27
  11  -3  -4   -0.49    4.29
 -11  -3   4    2.79   10.01
 -11  -3   4    1.22    7.65
 -11   3   5   92.38    6.30
 -11  -3   5   79.15    9.06
  11   3  -5   68.20    8.73
  11  -3  -5   96.42    6.61
 -11   3   6   11.79    4.22
  11   3  -6   13.78    8.93
 -11  -3   6   14.46    7.79
  11  -3  -6   17.62    6.31
  11   3  -7  292.05   12.56
  11  -3  -7  348.45    9.06
 -11  -3   7  318.90   14.06
 -11   3   7  237.59    6.55
  11  -3  -8   -0.28    6.31
  11   3  -8    4.17    7.41
 -11   3   8    3.17    5.93
 -11  -3   8    2.80    7.91
 -11  -3   9    0.76    5.70
 -11   3   9    4.30    6.15
  11   3  -9    2.19    7.86
  11  -3  -9    5.67    6.56
  11   3 -10   47.74    6.51
  11  -3 -10   65.66    6.91
 -11  -3  10   62.28    8.93
 -11   3  10   52.82    6.57
  11   3 -11   16.18    8.39
 -11  -3  11   14.92    8.45
 -11   3  11   17.29    6.26
  11  -3 -11   15.66    4.82
 -11  -3  12  114.56    7.59
  11  -3 -12   84.71    5.64
 -11   3  12   94.25    5.31
  11   3 -12  102.53    7.39
  11   3 -13    8.02    8.63
  11  -3 -13    8.48    7.05
 -11   3  13   10.15    6.77
 -11  -3  13   13.19    8.62
  11   3 -14   42.36    9.02
 -11   3  14   25.57    5.10
  11  -3 -14   27.75    5.48
 -11  -3  14   31.82    9.00
 -11  -3  15   40.89    9.42
 -11   3  15   24.28    5.03
  11  -3 -15   24.61    7.54
  11   3 -15   39.98    9.20
 -11  -3  16    8.19    9.18
  11  -3 -16   10.54    7.57
  11   3 -16   10.02    9.02
 -11   3  16    6.92    5.17
  11  -3 -17   54.37    8.50
 -11  -3  17   49.79    7.11
 -11   3  17   44.16    5.82
  11   3 -17   48.07    7.12
 -11  -3  18    5.56    6.67
  11  -3 -18   -0.19    5.77
  11   3 -18    7.61    9.59
 -11   3  18    6.03    5.45
  11  -3 -19    2.92    6.24
  11   3 -19    2.51   10.06
 -11  -3  19    1.61    6.96
 -11   3  19    7.34    7.97
 -11   3  20   10.10    6.25
  11   3 -20    7.93    7.43
  11  -3 -20    6.17    6.62
 -11  -3  20    6.67   10.33
  11  -5  -1   17.89    5.29
  11  -5  -1   31.76    7.69
 -11  -5   1   21.97    9.21
 -11  -5   1   22.41    8.88
 -11  -5   2   -0.53   10.68
  11  -5  -2    5.17    5.40
 -11  -5   2    5.58    8.99
  11  -5  -2   12.29    7.36
  11  -5  -3   79.34    5.90
  11  -5  -3   95.77    7.93
 -11  -5   3   79.80   10.48
 -11  -5   3   81.49   10.21
 -11  -5   4    2.44    8.88
  11  -5  -4    6.22    7.49
 -11  -5   4    6.36    9.10
  11  -5  -4   15.04    7.68
 -11  -5   5   52.09   10.20
  11  -5  -5   53.46    5.68
 -11  -5   5   60.41   10.18
  11  -5  -5   33.62    5.71
  11  -5  -6    2.01    5.45
 -11  -5   6    7.13    9.43
 -11  -5   6    5.98    9.75
  11  -5  -6    8.17    5.33
  11  -5  -7   89.55    6.05
 -11  -5   7  121.33   11.83
 -11  -5   7  132.10   12.05
  11  -5  -7  148.36    8.56
 -11  -5   8   16.72    9.78
  11  -5  -8   11.22    7.67
 -11  -5   8   11.50    9.87
  11  -5  -8   12.80    5.54
 -11  -5   9    3.09    9.53
 -11  -5   9    4.09    6.87
  11  -5  -9   -2.26    5.52
  11  -5 -10    2.08    7.76
 -11   5  10    0.01    5.47
 -11  -5  10    5.75    7.20
 -11  -5  11    4.14    7.11
  11   5 -11    5.26    9.81
  11  -5 -11    9.55    7.82
 -11   5  11    9.17    7.82
 -11   5  12    8.96    5.98
  11  -5 -12    9.34    5.74
  11   5 -12   16.96   10.47
 -11  -5  12   12.58   10.58
  11  -5 -13   11.89    5.93
 -11   5  13   15.48    8.42
 -11  -5  13   19.46   11.02
  11   5 -13   17.05   10.69
  10   0  -1   12.20    6.52
  10   0  -1   14.80    6.43
  10   0  -2   16.98    6.55
 -10   0   2   13.76    5.94
  10   0  -3   -0.29    6.27
 -10   0   3    0.42    5.45
  10   0  -4   86.29    5.89
 -10   0   4  120.17    7.28
  10   0  -5    1.63    6.15
 -10   0   5    1.59    6.08
 -10   0   6  362.12   11.49
  10   0  -6  334.46   11.42
  10   0  -7    1.70    6.38
 -10   0   7    1.60    5.94
 -10   0   8   90.14    6.92
  10   0  -8   89.24    7.46
  10   0  -9    1.06    4.40
 -10   0   9    0.80    4.23
  10   0 -10  236.10    8.07
 -10   0  10  227.37    7.57
  10   0 -11    1.17    6.86
 -10   0  11    0.16    6.19
  10   0 -12   19.06    5.17
 -10   0  12   28.56    6.58
  10   0 -13   -0.71    5.04
 -10   0  13   -1.75    4.72
  10   0 -14    6.49    7.23
 -10   0  14    1.64    6.83
 -10   0  15   -0.56    4.98
  10   0 -15    0.72    5.10
 -10   0  16  342.64   10.69
  10   0 -16  328.43   11.16
  10   0 -17    0.46    5.48
 -10   0  17    5.89    7.42
  10   0 -18   21.29    8.05
 -10   0  18   22.51    7.89
 -10   0  19   -0.51    5.39
  10   0 -19    4.24    7.85
 -10   0  20  132.09    7.15
  10   0 -20  137.49    7.45
 -10   0  21   -0.36    5.86
  10   0 -21   -1.08    6.15
 -10   0  22   66.81    9.19
  10   0 -22   67.38    9.68
 -10   0  23    1.61    6.38
  10   0 -23   -2.43    9.49
  10  -2  -1   40.41    5.77
  10  -2  -1   24.73    4.14
  10  -2  -2  237.75    6.75
  10  -2  -2  276.94    8.52
 -10  -2   2  174.66   14.44
 -10  -2   2  264.41   19.51
 -10  -2   3  518.67   20.68
  10  -2  -3  621.59   12.51
  10   2  -4    1.09    8.26
  10  -2  -4    2.20    5.82
 -10  -2   4    3.38    8.80
 -10   2   4    0.99    3.72
 -10  -2   5  138.15   11.05
 -10   2   5  125.04    6.39
  10  -2  -5   78.17    4.95
  10   2  -5  100.40    8.38
 -10   2   6   13.97    4.01
  10  -2  -6   26.93    6.23
  10   2  -6   17.05    7.24
 -10  -2   6   19.29    7.23
  10  -2  -7    9.01    6.17
  10   2  -7    9.69    7.21
 -10   2   7   11.62    5.62
 -10  -2   7    5.60    7.06
 -10   2   8  373.10    8.37
  10   2  -8  475.64   15.77
  10  -2  -8  408.94    8.88
 -10  -2   8  541.06   16.50
 -10  -2   9  117.22    8.50
  10   2  -9  114.78    8.40
  10  -2  -9  128.60    7.15
 -10   2   9  121.32    6.71
  10   2 -10  154.11    7.27
 -10  -2  10  210.92    9.88
  10  -2 -10  230.77    8.35
 -10   2  10  164.07    5.87
  10  -2 -11   54.78    6.77
 -10   2  11   37.39    4.53
  10   2 -11   47.61    7.76
 -10  -2  11   40.85    5.37
  10  -2 -12   11.54    6.61
  10   2 -12    5.93    5.15
 -10   2  12   10.75    6.01
 -10  -2  12    9.17    7.48
  10   2 -13   58.03    7.72
  10  -2 -13   39.95    5.25
 -10  -2  13   68.15    8.07
 -10   2  13   39.88    4.74
 -10   2  14   34.49    4.83
 -10  -2  14   49.97    8.16
  10  -2 -14   46.34    7.13
  10   2 -14   33.91    5.69
  10  -2 -15    0.63    4.87
  10   2 -15    0.61    7.54
 -10  -2  15    2.59    7.79
 -10   2  15   -0.28    6.57
 -10  -2  16    8.58    5.68
  10   2 -16    8.97    7.90
  10  -2 -16    8.26    5.42
 -10   2  16    8.11    4.89
  10  -2 -17   16.54    5.23
  10   2 -17   22.33    7.92
 -10  -2  17   17.06    5.90
 -10   2  17   12.26    5.38
 -10  -2  18    7.99    6.02
  10  -2 -18    6.35    5.66
  10   2 -18    9.62    6.20
 -10   2  18    7.65    7.35
  10  -2 -19    2.24    5.83
 -10   2  19    2.14    5.33
  10   2 -19    6.03    6.19
 -10  -2  19    2.87    5.91
  10   2 -20   45.79    9.55
 -10  -2  20   35.47    8.98
 -10   2  20   44.14    8.65
  10  -2 -20   33.22    6.28
  10   2 -21    0.61    7.17
 -10  -2  21    1.79    9.14
 -10   2  21    5.89    8.68
  10  -2 -21    1.19    6.36
  10  -2 -22   21.84    9.13
  10   2 -22   13.64   10.30
 -10  -2  22   17.30    9.50
 -10   2  22   10.56    6.51
 -10  -4   1   41.41    8.08
  10  -4  -1   37.66    4.68
 -10  -4   1   40.28    8.08
  10  -4  -1   53.12    6.96
  10  -4  -2    8.12    6.67
 -10  -4   2    1.71    7.74
 -10  -4   2    2.54    7.94
  10  -4  -2    4.16    6.36
 -10  -4   3  214.47   11.65
 -10  -4   3  241.87   12.01
  10  -4  -3  187.74    6.18
  10  -4  -3  183.01    6.40
  10  -4  -4    3.40    4.57
 -10  -4   4   -0.51    8.16
 -10  -4   4    4.79    8.37
  10  -4  -4    2.44    4.67
  10  -4  -5    2.84    4.74
 -10  -4   5   10.33    8.39
 -10  -4   5    8.75    8.09
  10  -4  -5    8.07    6.45
 -10  -4   6  131.59   10.34
  10  -4  -6  154.34    7.55
 -10  -4   6  125.96    9.90
  10  -4  -7   51.74    6.91
  10   4  -7   39.31    8.33
 -10  -4   7   37.09    8.74
 -10   4   7   34.90    4.75
  10   4  -8   18.40    8.04
 -10  -4   8   23.20    8.47
  10  -4  -8   20.21    4.79
 -10   4   8   15.26    4.73
 -10   4   9    1.95    4.65
  10  -4  -9    7.21    6.79
 -10  -4   9    4.52    5.98
  10   4  -9   -0.41    8.25
 -10   4  10   12.02    4.80
 -10  -4  10   17.67    8.97
  10  -4 -10   14.72    6.91
  10   4 -10   19.33    8.47
 -10   4  11   58.22    7.02
  10  -4 -11   38.21    5.10
  10   4 -11   59.38    9.16
 -10  -4  11   61.04    9.67
  10   4 -12   -2.11    6.39
  10  -4 -12    3.19    7.03
 -10   4  12   -1.04    6.98
 -10  -4  12    0.78    6.58
  10  -4 -13   39.67    5.51
 -10   4  13   81.52    7.53
  10   4 -13  115.00   10.73
 -10  -4  13   85.83    7.77
  10  -4 -14    0.94    5.06
 -10  -4  14   -0.97    9.82
 -10   4  14    1.83    4.94
  10   4 -14    3.70    9.78
 -10  -4  15   24.10    9.72
  10  -4 -15   23.31    7.55
 -10   4  15   16.92    5.30
  10   4 -15   27.05   10.17
  10  -4 -16    2.99    7.59
 -10  -4  16   -3.74   10.15
 -10   4  16    2.38    5.28
  10   4 -16   -4.85   10.09
  10  -4 -17    7.10    5.74
 -10  -4  17    7.23   10.30
  10   4 -17   10.83   10.59
 -10   4  17    2.12    5.60
 -10  -6   1   66.81   11.01
  10  -6  -1   64.64    6.96
 -10  -6   1   74.05   11.22
  10  -6  -1   85.48    9.35
 -10  -6   2    9.24   10.19
  10  -6  -2    9.90    9.07
 -10  -6   2    3.22    9.80
  10  -6  -2    5.42    6.78
 -10  -6   3   27.36   10.99
 -10  -6   3   33.99   10.11
  10  -6  -3   32.12    6.68
   9  -1  -1    7.52    5.18
   9  -1  -1    5.77    5.47
   9  -1  -2   39.47    4.34
   9   1  -2   32.03   11.62
  -9   1   2   47.07    5.50
  -9  -1   2   26.68   10.48
   9   1  -3   58.63    9.08
  -9  -1   3   75.56    9.54
   9  -1  -3   58.71    4.90
  -9   1   3   52.01    4.17
  -9   1   4 2622.28   45.20
  -9  -1   4 2501.54   58.77
   9   1  -4 2390.79   53.80
   9  -1  -4 2107.79   33.20
  -9   1   5   11.74    5.32
  -9  -1   5   11.44    6.15
   9   1  -5    4.18    6.62
   9  -1  -5   11.89    4.27
   9  -1  -6  151.74    6.10
  -9  -1   6  186.49    9.00
   9   1  -6  155.85    8.41
  -9   1   6  139.06    5.58
  -9   1   7  139.54    5.69
  -9  -1   7  188.33    9.11
   9   1  -7  178.48    8.76
   9  -1  -7  151.94    6.03
  -9  -1   8   49.37    6.56
  -9   1   8   40.61    4.44
   9   1  -8   48.36    6.52
   9  -1  -8   36.90    4.62
   9  -1  -9   -1.05    5.95
   9   1  -9    1.12    6.19
  -9  -1   9   -0.93    4.34
  -9   1   9    1.47    5.54
  -9  -1  10  309.05   10.35
   9   1 -10  265.88    9.63
   9  -1 -10  316.96    9.38
  -9   1  10  270.84    8.52
   9  -1 -11   31.61    6.21
  -9  -1  11   27.77    6.85
  -9   1  11   28.22    5.88
   9   1 -11   21.43    4.83
  -9  -1  12   19.19    6.82
   9   1 -12   19.63    6.85
   9  -1 -12   18.81    4.71
  -9   1  12   16.80    4.42
  -9   1  13    6.47    4.35
  -9  -1  13    6.00    5.04
   9   1 -13    8.97    6.91
   9  -1 -13   11.25    6.37
  -9  -1  14   68.42    5.67
   9  -1 -14   83.37    7.15
  -9   1  14   65.58    5.01
   9   1 -14   55.33    5.54
   9  -1 -15    6.46    4.87
  -9  -1  15   13.04    7.09
   9   1 -15   11.49    7.22
  -9   1  15   11.48    6.42
  -9   1  16  118.73    6.01
   9   1 -16  167.90    8.76
  -9  -1  16  123.79    6.32
   9  -1 -16   89.45    6.22
  -9  -1  17   13.76    7.28
  -9   1  17    7.47    7.20
   9   1 -17   13.02    5.31
   9  -1 -17   13.69    7.06
  -9  -1  18  100.19    6.26
  -9   1  18  107.86    6.24
   9  -1 -18  130.99    8.66
   9   1 -18  135.48    8.79
  -9   1  19   15.16    5.22
  -9  -1  19   15.85    7.69
   9   1 -19   24.95    8.28
   9  -1 -19   10.83    5.48
   9   1 -20    2.87    8.46
  -9  -1  20    3.69    7.80
   9  -1 -20    4.79    5.76
  -9   1  20    1.64    5.70
   9   1 -21   -3.57    6.26
   9  -1 -21   -1.65    8.14
  -9  -1  21   -3.52    5.71
  -9   1  21   -1.95    5.83
   9   1 -22   -1.04    6.45
  -9   1  22   -0.87    6.22
   9  -1 -22    3.78    5.85
  -9  -1  22    2.14    5.85
   9  -1 -23    1.30    9.06
   9   1 -23   -0.60    6.69
  -9   1  23    5.55    8.71
  -9  -1  23    1.65    8.48
   9  -3  -1    6.19    4.12
  -9  -3   1    4.10    7.13
   9  -3  -1    3.10    5.70
  -9  -3   1    7.17    8.25
   9  -3  -2  281.02    8.05
  -9  -3   2  166.90    9.73
   9  -3  -2  186.65    5.80
  -9  -3   2  264.66   12.91
   9  -3  -3   28.63    5.69
  -9  -3   3   18.98    7.72
  -9  -3   3   26.83    7.55
   9  -3  -3   23.68    4.25
   9  -3  -4   35.77    6.14
  -9  -3   4   37.98    8.94
   9  -3  -5  145.75    5.51
  -9  -3   5  189.56    9.94
  -9   3   5  132.61    5.21
   9   3  -5  165.05    9.21
  -9   3   6  290.16    8.01
  -9  -3   6  260.00   11.20
   9   3  -6  181.43    7.91
   9  -3  -6  321.42    8.46
   9  -3  -7   99.35    5.26
  -9  -3   7  136.27    7.19
   9   3  -7  165.23    9.24
  -9   3   7  187.20    7.19
   9  -3  -8    1.39    4.37
  -9  -3   8   -2.80    7.34
  -9   3   8    0.67    4.10
   9   3  -8    2.45    7.24
   9  -3  -9   15.15    4.45
  -9  -3   9   24.28    7.57
  -9   3   9   14.50    4.34
   9   3  -9   22.42    7.97
   9   3 -10   22.02    8.08
   9  -3 -10   14.58    4.55
  -9  -3  10   15.73    5.44
  -9   3  10   13.64    4.31
   9   3 -11    3.25    8.02
   9  -3 -11    0.35    4.53
  -9  -3  11    1.16    7.45
  -9   3  11    1.02    4.20
  -9   3  12   74.67    6.64
   9   3 -12   76.40    8.99
   9  -3 -12   76.93    7.07
  -9  -3  12   86.10    8.49
  -9   3  13   55.34    4.90
   9   3 -13   81.55    8.89
   9  -3 -13   53.81    5.15
  -9  -3  13   64.50    6.32
   9  -3 -14    2.31    6.76
  -9  -3  14    3.31    8.10
   9   3 -14    4.94    5.89
  -9   3  14    1.72    6.49
   9   3 -15   14.38    8.45
   9  -3 -15   13.93    4.94
  -9   3  15   16.10    6.77
  -9  -3  15   14.40    5.95
   9   3 -16   80.49    9.29
   9  -3 -16   75.19    7.59
  -9   3  16   67.83    7.28
  -9  -3  16   69.62    9.19
   9  -3 -17   37.45    7.47
   9   3 -17   28.64    6.42
  -9  -3  17   27.42    6.36
  -9   3  17   29.02    7.38
   9  -3 -18   25.91    5.71
  -9  -3  18   55.93    9.36
  -9   3  18   43.36    5.68
   9   3 -18   61.66    9.55
   9  -3 -19   14.71    5.70
  -9  -3  19   35.19    9.38
   9   3 -19   23.68    9.68
  -9   3  19   26.87    7.98
  -9  -3  20    5.83    6.77
   9   3 -20   13.59    9.99
   9  -3 -20    6.17    6.09
  -9   3  20   10.30    5.85
  -9  -5   1    5.46    7.66
   9  -5  -1    3.70    5.16
   9  -5  -1    5.05    5.27
  -9  -5   1    5.90    8.84
   9  -5  -2    7.47    7.48
   9  -5  -2   17.14    7.41
  -9  -5   2   14.10    7.95
  -9  -5   2   12.10    9.16
   9  -5  -3   53.82    7.77
   9  -5  -3   25.58    5.41
  -9  -5   3   53.55    9.77
  -9  -5   3   49.84    8.50
  -9  -5   4   24.97    8.48
   9  -5  -4   28.98    5.32
  -9  -5   4   35.30    9.66
   9  -5  -4   21.00    5.56
   9  -5  -5   22.91    5.58
  -9  -5   5   24.76    8.58
   9  -5  -5   28.11    7.67
  -9  -5   5   18.72    9.46
   9  -5  -6    6.57    5.42
  -9  -5   6    1.21    8.58
  -9  -5   6    8.64    9.15
   9  -5  -6    3.83    5.41
   9  -5  -7  103.33    6.13
  -9  -5   7   99.56    7.76
  -9  -5   7  121.27   10.36
   9  -5  -7  140.80    8.44
  -9  -5   8    4.30    8.91
   9  -5  -8   -3.19    5.31
  -9  -5   8    2.50    8.79
  -9   5   9   14.67    5.73
  -9  -5   9   21.04    6.59
   9  -5  -9   30.29    7.94
  -9   5  10   10.51    8.03
   9   5 -10   10.56    6.70
  -9  -5  10    8.52    9.44
   9  -5 -10    7.13    5.49
   9  -5 -11   17.09    5.75
  -9   5  11   22.22    5.75
  -9  -5  11   27.06    9.99
   9   5 -11   24.40    9.51
   9   5 -12   14.21    7.12
  -9   5  12   11.76    8.20
   9  -5 -12   15.33    8.33
  -9  -5  12   14.41    9.97
   9  -5 -13   -0.65    8.15
  -9  -5  13    6.50   10.33
  -9   5  13    3.93    6.09
   9   5 -13    1.85    7.20
   9  -5 -14   23.81    6.09
  -9  -5  14   37.38   11.20
  -9   5  14   20.65    6.40
   9   5 -14   32.94   10.73
   8   0  -1   13.79    5.92
   8   0  -1   17.05    6.42
   8   0  -2  556.14   15.75
  -8   0   2  477.05   13.94
   8   0  -3    1.59    5.94
  -8   0   3   -0.08    5.30
  -8   0   4    3.52    4.26
   8   0  -4    2.10    6.09
   8   0  -5    1.37    6.04
  -8   0   5    0.24    5.77
   8   0  -6  255.88    8.49
  -8   0   6  327.81   10.13
   8   0  -7    1.37    5.61
  -8   0   7    0.75    3.63
  -8   0   8   31.14    5.41
   8   0  -8   32.19    6.11
   8   0  -9   -0.56    4.30
  -8   0   9    1.61    5.54
  -8   0  10  897.05   19.48
   8   0 -10  720.37   15.92
   8   0 -11    0.55    4.32
  -8   0  11    0.67    5.76
  -8   0  12  425.96   11.11
   8   0 -12  258.70    8.28
   8   0 -13   -0.62    6.43
  -8   0  13    2.23    6.22
   8   0 -14  121.33    6.10
  -8   0  14  127.83    5.95
  -8   0  15    1.93    4.76
   8   0 -15   -2.76    6.46
  -8   0  16   26.96    4.98
   8   0 -16   25.82    4.92
  -8   0  17   -1.05    4.81
   8   0 -17   -6.88    5.01
  -8   0  18   69.15    7.49
   8   0 -18   68.80    7.67
  -8   0  19   -2.24    7.54
   8   0 -19    1.27    5.28
  -8   0  20  269.37    8.33
   8   0 -20  286.03    8.98
  -8   0  21    7.75    7.52
   8   0 -21    3.15    8.16
  -8   0  22   27.24    5.95
   8   0 -22   42.92    8.92
  -8   0  23    1.63    8.29
   8   0 -23    2.47    8.83
  -8  -2   1  193.59   11.80
   8  -2  -1  151.36    5.54
  -8  -2   1  149.74   10.31
   8  -2  -1  264.45    7.99
   8  -2  -2   11.78    5.84
  -8  -2   2    8.75    6.76
  -8  -2   2   13.49    7.50
  -8   2   3  247.40    7.62
  -8  -2   3  230.29   11.52
   8   2  -3  218.65   11.33
   8  -2  -3  187.03    6.04
  -8   2   4  160.84    5.43
   8  -2  -4  252.37    8.00
  -8  -2   4  181.42    9.31
   8   2  -4  175.02    9.01
  -8   2   5   44.45    4.34
   8   2  -5   54.03    7.05
   8  -2  -5   46.15    4.73
  -8  -2   5   55.03    7.17
   8   2  -6  235.96   10.24
   8  -2  -6  207.35    6.32
  -8  -2   6  231.10    9.98
  -8   2   6  265.91    7.83
   8  -2  -7    2.23    4.34
  -8   2   7    3.41    5.63
  -8  -2   7    2.31    6.10
   8   2  -7    3.19    6.69
  -8   2   8  136.82    6.49
   8  -2  -8  104.13    5.21
   8   2  -8  145.04    8.40
  -8  -2   8  128.97    7.82
   8  -2  -9  143.95    7.06
   8   2  -9  125.84    7.95
  -8   2   9   90.11    4.75
  -8  -2   9   92.68    5.72
   8   2 -10  246.26    9.86
  -8   2  10  173.20    5.80
   8  -2 -10  252.16    8.20
  -8  -2  10  257.80   10.06
   8   2 -11   39.31    7.06
   8  -2 -11   39.26    6.34
  -8   2  11   25.07    4.22
  -8  -2  11   28.05    5.01
   8   2 -12  125.73    8.03
   8  -2 -12  147.20    7.28
  -8   2  12  128.11    6.84
  -8  -2  12  127.78    8.04
   8   2 -13   24.32    5.08
   8  -2 -13   24.43    4.60
  -8   2  13   20.50    4.33
  -8  -2  13   33.85    6.83
   8  -2 -14  247.06    8.55
   8   2 -14  260.89    9.88
  -8   2  14  187.18    6.24
  -8  -2  14  263.10   10.41
  -8  -2  15   13.26    5.13
   8  -2 -15   10.75    4.82
   8   2 -15   17.02    6.96
  -8   2  15   13.23    4.56
  -8  -2  16    5.07    5.11
   8   2 -16    4.16    7.38
  -8   2  16    7.11    4.63
   8  -2 -16    6.45    4.74
   8  -2 -17   18.74    7.16
  -8  -2  17   11.97    5.17
   8   2 -17   19.25    7.63
  -8   2  17   17.62    6.84
   8  -2 -18   24.34    7.30
  -8  -2  18   28.16    7.62
   8   2 -18   27.20    7.86
  -8   2  18   16.11    5.08
  -8  -2  19    0.91    7.56
   8   2 -19    1.77    5.71
  -8   2  19    0.23    7.54
   8  -2 -19    4.60    7.57
  -8  -2  20   56.69    8.37
   8   2 -20   49.85    6.58
  -8   2  20   60.65    7.98
   8  -2 -20   46.54    5.98
   8   2 -21    3.74    9.29
   8  -2 -21    9.11    5.89
  -8   2  21    7.21    5.80
  -8  -2  21   13.25    8.41
   8   2 -22   50.28    7.20
   8  -2 -22   52.46    8.63
  -8  -2  22   49.00    8.96
  -8   2  22   47.38    6.61
   8  -4  -1   22.19    4.76
  -8  -4   1   19.91    6.88
   8  -4  -1   20.88    4.62
  -8  -4   1   23.30    7.97
   8  -4  -2  120.47    5.59
   8  -4  -2  135.75    5.73
  -8  -4   2  174.25   10.18
  -8  -4   2  151.86    9.06
   8  -4  -3  245.65    6.82
  -8  -4   3  359.89   13.42
  -8  -4   3  150.54    8.15
   8  -4  -3  372.39    9.46
  -8  -4   4    6.28    8.06
   8  -4  -4    2.61    4.56
   8  -4  -4    2.70    6.55
  -8  -4   4    1.81    7.45
  -8  -4   5    8.48    5.64
  -8  -4   5    9.39    7.59
   8  -4  -5    3.08    4.67
  -8  -4   6   26.69    8.28
   8  -4  -6   12.02    4.71
  -8   4   6   27.12    6.78
   8   4  -7   29.98    5.65
  -8  -4   7   54.95    8.59
   8  -4  -7   53.54    6.74
  -8   4   7   34.85    4.89
   8  -4  -8  100.50    6.95
  -8  -4   8   89.23    9.14
  -8   4   8   72.10    5.05
   8   4  -8   90.52    8.59
   8   4  -9    1.41    5.61
  -8   4   9    6.18    4.77
  -8  -4   9    7.97    8.10
   8  -4  -9    2.68    4.76
  -8  -4  10   21.84    8.64
   8   4 -10   30.13    8.41
  -8   4  10   19.52    4.84
   8  -4 -10   22.91    4.74
  -8  -4  11    4.07    8.50
   8   4 -11    1.87    8.54
   8  -4 -11    1.03    6.64
  -8   4  11    4.06    6.75
  -8  -4  12   69.63    9.27
   8   4 -12   82.52    9.56
   8  -4 -12   40.77    4.92
  -8   4  12   43.33    5.14
  -8   4  13   76.61    7.44
  -8  -4  13   82.10    9.61
   8   4 -13   87.20   10.00
   8  -4 -13   76.40    7.17
   8  -4 -14   10.52    4.88
  -8  -4  14   22.92    9.19
  -8   4  14    9.40    5.20
   8   4 -14   17.32    9.48
  -8  -4  15   16.03    9.53
   8   4 -15   20.32    9.88
  -8   4  15   12.19    5.29
   8  -4 -15   11.97    7.14
   8   4 -16    7.04   10.04
  -8   4  16   10.20    5.44
   8  -4 -16   18.44    7.36
  -8  -4  16   10.12    7.05
   8  -4 -17    8.11    5.62
  -8  -4  17   16.04    9.95
   8   4 -17   11.59   10.43
  -8   4  17   10.71    5.60
   8  -4 -18   13.79    5.80
   8   4 -18   16.80   10.49
  -8  -4  18   10.95   10.44
  -8   4  18   16.16    8.57
  -8  -6   1   70.16   11.11
  -8  -6   1   82.98    9.85
   8  -6  -1   66.53    7.18
   8  -6  -1   60.97    6.68
   8  -6  -2   34.12    6.47
   8  -6  -2   35.92    6.98
  -8  -6   2   26.64    7.66
  -8  -6   2   27.19    6.73
   8  -6  -3   25.69    6.96
  -8  -6   3   27.88    9.04
   8  -6  -3   37.40    8.96
  -8  -6   3   14.04    7.49
  -8  -6   4    1.60    7.59
   8  -6  -4   -0.53    6.88
   8  -6  -4    4.88    9.08
  -8  -6   4    0.93    8.92
   8  -6  -5   13.76    9.70
  -8  -6   5   12.34    9.17
   8  -6  -5   18.32    9.19
  -8  -6   5   11.80   10.76
  -8  -6   6    6.29    9.04
  -8  -6   6   -2.88   10.51
   8  -6  -6   -3.32    9.80
   8  -6  -6    4.83    6.57
   8  -6  -7    0.51    9.87
   7  -1  -1  672.68   14.11
   7   1  -2  424.45   18.83
   7  -1  -2  593.74   13.68
  -7  -1   2  526.26   21.62
  -7   1   2  388.04    9.78
   7   1  -3  515.90   17.54
  -7  -1   3  544.53   17.81
   7  -1  -3  788.91   16.18
  -7   1   3  468.11   10.65
  -7  -1   4 1208.41   29.28
   7   1  -4  970.03   24.46
   7  -1  -4 1403.43   23.85
  -7   1   4  912.45   17.66
  -7   1   5    1.10    3.92
  -7  -1   5    0.55    6.30
   7   1  -5   -0.72    6.05
   7  -1  -5   -1.62    5.87
  -7  -1   6  809.87   19.03
   7  -1  -6 1259.02   21.66
  -7   1   6 1188.70   21.08
   7   1  -6  958.42   21.85
   7   1  -7   29.16    4.51
  -7  -1   7   36.19    4.92
   7  -1  -7   35.20    4.44
  -7   1   7   32.85    4.35
  -7  -1   8  889.99   19.86
   7   1  -8  818.79   18.61
   7  -1  -8  642.78   12.99
  -7   1   8  641.40   12.50
  -7  -1   9   14.19    6.16
   7  -1  -9   11.45    5.72
   7   1  -9   14.83    5.90
  -7   1   9   13.67    5.48
  -7  -1  10   63.45    5.15
   7   1 -10   71.12    6.51
   7  -1 -10   87.57    6.36
  -7   1  10   51.41    4.38
  -7  -1  11   13.38    6.25
   7  -1 -11   11.02    4.16
  -7   1  11   17.03    5.62
   7   1 -11   11.11    4.27
  -7  -1  12   24.44    6.26
   7  -1 -12   12.49    4.24
   7   1 -12   21.87    6.20
  -7   1  12   12.63    4.07
  -7   1  13   22.43    4.34
   7   1 -13   18.11    4.74
  -7  -1  13   29.14    4.87
   7  -1 -13   22.47    4.48
   7  -1 -14   46.00    6.45
  -7  -1  14   52.48    6.78
   7   1 -14   51.71    6.74
  -7   1  14   50.77    6.33
  -7  -1  15   13.24    6.72
  -7   1  15   13.44    4.41
   7   1 -15   10.08    4.82
   7  -1 -15   15.91    6.20
  -7  -1  16  245.41    7.93
   7  -1 -16  321.42    9.70
   7   1 -16  325.96   10.41
  -7   1  16  310.73    9.48
   7   1 -17   21.05    7.43
  -7  -1  17   20.39    5.11
   7  -1 -17   20.94    4.82
  -7   1  17   26.55    6.68
  -7   1  18   83.16    7.35
  -7  -1  18   80.95    7.42
   7  -1 -18   54.48    5.32
   7   1 -18   64.74    5.69
  -7  -1  19   22.14    7.23
   7   1 -19   16.00    7.77
   7  -1 -19   19.35    7.20
  -7   1  19   10.84    7.11
   7   1 -20   65.06    8.24
  -7   1  20   52.78    7.67
  -7  -1  20   53.97    7.58
   7  -1 -20   46.03    5.62
  -7  -1  21    6.65    5.31
   7   1 -21    7.26    5.84
  -7   1  21    3.19    7.63
   7  -1 -21    3.27    7.71
  -7   1  22   15.66    5.48
   7   1 -22   13.84    6.22
  -7  -1  22   11.44    5.45
   7  -1 -22   16.57    5.86
  -7  -1  23   -0.08    5.66
   7   1 -23    4.18    6.07
  -7   1  23   -1.54    5.63
   7  -1 -23    2.06    8.33
  -7  -3   1    1.31    6.34
  -7  -3   1    2.15    6.92
   7  -3  -1    0.67    4.15
   7  -3  -1    2.15    6.16
   7  -3  -2   33.90    6.07
  -7  -3   2   37.60    6.87
  -7  -3   2   32.53    7.46
   7  -3  -2   44.05    6.23
   7  -3  -3   42.33    4.64
  -7  -3   3   51.86    7.53
  -7  -3   3   50.41    7.15
  -7  -3   4  157.91    7.29
   7  -3  -4  222.17    7.53
   7   3  -4  180.48    9.06
  -7   3   4  225.69    7.53
  -7  -3   5   -1.05    6.75
  -7   3   5   -0.50    4.18
   7   3  -5    0.75    6.46
   7  -3  -5   -0.40    5.84
   7  -3  -6  298.30    6.93
  -7  -3   6  378.21   12.44
   7   3  -6  385.39   12.14
  -7   3   6  291.18    6.80
  -7   3   7    2.91    5.90
  -7  -3   7    1.24    6.87
   7  -3  -7   -0.28    5.96
   7   3  -7    2.22    6.93
   7  -3  -8   60.22    4.71
  -7  -3   8   86.13    7.57
  -7   3   8   68.25    4.74
   7   3  -8   93.97    7.91
  -7  -3   9   11.01    4.83
   7   3  -9   19.48    7.60
   7  -3  -9    8.97    4.27
  -7   3   9   18.66    5.96
  -7  -3  10   75.76    7.56
  -7   3  10   66.56    6.39
   7   3 -10   72.78    8.23
   7  -3 -10   49.31    4.56
  -7   3  11   43.11    6.41
   7  -3 -11   27.27    4.43
   7   3 -11   48.57    8.01
  -7  -3  11   44.95    7.33
   7  -3 -12   -0.29    4.31
   7   3 -12    4.34    7.76
  -7  -3  12    3.79    5.05
  -7   3  12    2.34    4.43
  -7   3  13   60.73    6.64
   7  -3 -13   60.82    6.51
   7   3 -13   69.16    8.55
  -7  -3  13   62.25    7.95
   7  -3 -14   34.48    4.73
  -7   3  14   50.16    6.83
   7   3 -14   57.70    8.31
  -7  -3  14   48.94    7.75
   7   3 -15    3.47    8.14
   7  -3 -15    1.68    6.58
  -7   3  15    1.01    4.80
  -7  -3  15    3.10    7.95
  -7  -3  16  117.41    7.01
   7  -3 -16  115.06    7.69
  -7   3  16  126.08    7.78
   7   3 -16  108.23    7.08
   7  -3 -17    5.78    5.06
   7   3 -17   17.21    8.71
  -7  -3  17   16.41    8.50
  -7   3  17   15.80    7.27
  -7   3  18   28.91    5.23
   7  -3 -18   21.83    5.37
   7   3 -18   34.07    6.43
  -7  -3  18   32.78    6.31
   7  -3 -19    0.21    5.54
  -7   3  19   -5.89    7.77
   7   3 -19   -1.52    6.40
  -7  -3  19   -1.87    8.87
  -7  -3  20   31.10    6.57
   7  -3 -20   26.20    5.91
   7   3 -20   20.54    6.72
  -7   3  20   23.02    6.05
  -7  -3  21    7.15    6.76
  -7   3  21    8.94    8.58
   7   3 -21    2.18    6.93
   7  -3 -21    4.53    5.76
  -7  -5   1   12.61    9.14
   7  -5  -1    9.21    5.52
  -7  -5   1    7.35    6.95
   7  -5  -1    8.88    5.31
   7  -5  -2   76.48    6.08
  -7  -5   2  110.61    9.93
  -7  -5   2   65.45    5.82
   7  -5  -2  104.87    7.93
   7  -5  -3    7.95    5.42
   7  -5  -3   25.68    7.92
  -7  -5   3   18.23    7.39
  -7  -5   3   23.33    9.20
  -7  -5   4    3.88    7.34
   7  -5  -4    0.91    7.46
   7  -5  -4   -2.95    5.39
  -7  -5   4    0.48    8.73
   7  -5  -5    1.34    5.37
   7  -5  -5    4.51    5.18
  -7  -5   5    7.88    8.71
  -7  -5   5    7.80    7.77
  -7  -5   6   12.77    5.63
   7  -5  -6   17.52    7.85
   7  -5  -6   21.73    7.82
  -7  -5   6   14.67    8.65
  -7  -5   7    2.77    5.88
   7  -5  -7    4.35    5.34
  -7  -5   7    4.41    8.32
   7  -5  -8   40.26    8.10
  -7  -5   8   39.59    8.69
   7   5  -9    8.87    6.12
   7  -5  -9    4.09    5.75
  -7  -5   9   11.99    6.17
  -7   5   9    8.38    5.65
   7   5 -10    1.62    8.96
  -7  -5  10   -1.11    9.09
   7  -5 -10    5.78    7.60
  -7   5  10    1.30    5.77
  -7   5  11   31.60    8.48
   7  -5 -11   23.18    5.59
  -7  -5  11   37.14    9.44
   7   5 -11   41.09    9.61
  -7   5  12   -0.03    5.99
   7  -5 -12    0.65    7.81
   7   5 -12    4.85    6.91
  -7  -5  12    1.73    9.48
   7  -5 -13   41.50    8.13
   7   5 -13   63.14   10.94
  -7  -5  13   46.04    7.49
  -7   5  13   42.06    6.41
   7   5 -14    8.47    7.56
  -7  -5  14   15.91   10.25
  -7   5  14   11.22    8.83
   7  -5 -14   10.22    5.69
  -6   0   1   10.99    5.80
   6   0  -1   12.73    6.66
   6   0  -2  488.04   14.99
  -6   0   2  438.14   13.47
   6   0  -3    1.51    5.67
  -6   0   3   -0.35    5.35
   6   0  -4 1810.44   39.69
  -6   0   4 1854.58   36.76
   6   0  -5    0.61    5.56
  -6   0   5   -0.27    3.65
  -6   0   6    3.21    5.30
   6   0  -6    1.49    5.69
  -6   0   7   -0.60    5.11
   6   0  -7    0.63    5.44
  -6   0   8  239.43    8.46
   6   0  -8  240.98    8.68
  -6   0   9   -0.01    5.24
   6   0  -9    5.04    5.62
  -6   0  10  573.33   13.50
   6   0 -10  570.74   13.81
  -6   0  11   -1.14    5.65
   6   0 -11    0.66    5.79
  -6   0  12   91.55    5.06
   6   0 -12   83.30    5.10
  -6   0  13    1.71    4.11
   6   0 -13   -3.21    5.90
   6   0 -14   55.17    4.82
  -6   0  14   56.40    4.75
  -6   0  15   -0.14    4.33
   6   0 -15    3.00    6.01
  -6   0  16  371.32   10.19
   6   0 -16  376.32   10.43
   6   0 -17    0.84    4.67
  -6   0  17   -0.20    4.34
   6   0 -18   57.89    5.23
  -6   0  18   61.55    7.06
  -6   0  19    1.75    4.64
   6   0 -19    0.40    7.04
  -6   0  20   74.32    7.62
   6   0 -20   78.03    7.73
   6   0 -21   -0.06    7.28
  -6   0  21   -0.58    4.89
  -6   0  22   19.30    7.46
   6   0 -22    7.93    5.45
  -6   0  23   -1.89    5.40
   6   0 -23    1.59    5.86
  -6   0  24   18.40    5.79
   6   0 -24   11.92    6.15
  -6  -2   1    2.19    7.67
   6  -2  -1   -0.22    3.96
  -6  -2   1    1.59    6.24
   6  -2  -1    0.48    5.57
   6   2  -2  714.22   19.93
   6  -2  -2  665.20   11.79
  -6   2   2  907.45   15.78
  -6  -2   2  713.01   19.20
  -6  -2   3  200.20    9.45
   6  -2  -3  172.82    5.94
  -6   2   3  249.92    7.79
   6   2  -3  190.87    8.90
  -6  -2   4 1199.23   28.03
  -6   2   4 1044.19   16.99
   6  -2  -4 1110.80   17.63
   6   2  -4 1216.39   26.64
  -6   2   5   14.99    4.08
  -6  -2   5   12.79    4.29
   6   2  -5   15.28    6.74
   6  -2  -5   15.24    4.27
   6  -2  -6  204.83    7.52
   6   2  -6  164.01    8.58
  -6  -2   6  158.93    7.81
  -6   2   6  127.27    5.26
  -6   2   7  111.88    5.08
   6  -2  -7  172.84    7.18
  -6  -2   7  148.96    7.45
   6   2  -7  171.21    8.61
   6   2  -8   93.88    7.56
   6  -2  -8  107.90    6.52
  -6  -2   8   85.62    6.62
  -6   2   8   68.32    4.54
  -6   2   9  226.57    7.51
   6  -2  -9  155.50    5.69
  -6  -2   9  214.55    8.57
   6   2  -9  232.03    9.37
   6   2 -10  152.32    6.71
   6  -2 -10  151.90    5.59
  -6   2  10  204.52    7.49
  -6  -2  10  147.64    6.25
   6   2 -11   22.97    6.77
   6  -2 -11   20.13    5.91
  -6  -2  11   16.64    6.36
  -6   2  11   14.13    4.18
  -6   2  12  126.68    6.76
   6   2 -12   92.05    5.68
   6  -2 -12   89.04    4.98
  -6  -2  12  126.18    7.42
   6   2 -13   53.90    7.04
  -6   2  13   37.28    4.55
  -6  -2  13   36.82    4.88
   6  -2 -13   27.96    4.52
   6   2 -14  190.81    7.06
   6  -2 -14  276.80    8.50
  -6  -2  14  265.29    9.58
  -6   2  14  181.97    6.07
   6   2 -15    8.38    6.70
   6  -2 -15    3.68    6.25
  -6   2  15    0.69    4.37
  -6  -2  15    2.50    4.48
   6  -2 -16    5.80    4.63
   6   2 -16   12.69    7.10
  -6   2  16   12.21    6.31
  -6  -2  16    7.56    6.73
   6   2 -17   20.53    7.27
  -6  -2  17   13.83    4.84
   6  -2 -17   12.33    4.83
  -6   2  17   16.23    4.93
  -6  -2  18   32.78    5.49
   6   2 -18   47.05    7.96
  -6   2  18   33.87    7.02
   6  -2 -18   26.59    5.07
  -6  -2  19    8.97    7.27
   6   2 -19    7.15    5.48
  -6   2  19    4.39    7.26
   6  -2 -19    3.81    5.05
  -6  -2  20    6.13    7.71
   6  -2 -20    8.22    7.30
   6   2 -20    9.56    5.88
  -6   2  20    6.60    5.26
   6   2 -21   31.70    8.68
  -6  -2  21   14.87    5.79
  -6   2  21   21.11    5.56
   6  -2 -21   24.52    7.75
   6   2 -22   19.96    6.68
  -6  -2  22   23.96    5.95
   6  -2 -22   21.57    5.80
  -6   2  22   22.65    5.76
  -6   2  23    0.06    5.88
   6  -4  -1    1.46    4.50
  -6  -4   1    0.78    4.40
   6  -4  -1    2.74    4.53
  -6  -4   1    6.26    7.88
   6  -4  -2  156.00    5.94
  -6  -4   2  165.92    6.96
   6  -4  -2  190.73    6.24
  -6  -4   2  134.91    7.41
  -6  -4   3   32.57    7.90
   6  -4  -3   23.54    4.86
   6  -4  -3   23.49    4.59
  -6  -4   3   21.22    4.93
   6  -4  -4   -0.05    4.53
   6  -4  -4    1.05    6.52
  -6  -4   4    3.83    7.35
  -6  -4   4   -1.54    6.86
   6  -4  -5   13.70    4.61
  -6  -4   5   15.11    7.29
  -6  -4   6   49.45    7.65
  -6   4   6   36.77    5.00
   6  -4  -6   53.49    6.71
   6   4  -6   38.26    7.33
   6   4  -7  245.53   10.24
  -6  -4   7  200.67    7.97
   6  -4  -7  252.18    8.25
  -6   4   7  273.47    8.82
  -6   4   8   45.06    7.03
   6  -4  -8   42.22    6.55
   6   4  -8   42.69    7.92
  -6  -4   8   36.38    5.56
   6   4  -9   55.67    6.15
  -6   4   9   76.42    7.14
  -6  -4   9   77.16    8.51
   6  -4  -9   48.10    4.74
   6   4 -10   23.72    5.92
  -6  -4  10   26.72    5.89
   6  -4 -10   20.38    4.53
  -6   4  10   30.30    6.79
  -6   4  11   14.76    4.93
  -6  -4  11   26.15    8.28
   6   4 -11   14.19    6.10
   6  -4 -11   19.73    6.46
  -6  -4  12   48.81    6.36
   6  -4 -12   49.97    7.12
   6   4 -12   53.94    6.79
  -6   4  12   42.45    5.57
   6   4 -13    2.64    8.98
  -6  -4  13    1.19    5.87
   6  -4 -13    1.96    4.65
  -6   4  13   -0.63    4.97
   6  -4 -14    9.72    6.81
  -6  -4  14   19.19    6.42
  -6   4  14   15.46    7.60
   6   4 -14   24.60    9.46
   6   4 -15   39.36    9.51
   6  -4 -15   27.25    7.15
  -6  -4  15   32.30    6.53
  -6   4  15   25.09    7.84
   6   4 -16   33.73    9.82
   6  -4 -16   21.74    5.24
  -6   4  16   37.77    8.19
  -6  -4  16   23.87    6.75
   6   4 -17   35.81   10.15
  -6   4  17   31.26    8.60
  -6  -4  17   40.75    9.95
   6  -4 -17   24.63    5.55
  -6   4  18    4.52    5.89
   6  -4 -18    1.03    5.56
  -6  -4  18    6.38   10.18
   6   4 -18    0.80    7.14
  -6  -6   1   34.74   10.91
  -6  -6   1   28.73    8.54
   6  -6  -1   17.17    6.21
   6  -6  -1   14.85    6.80
  -6  -6   2   16.12    5.96
  -6  -6   2   16.84    7.47
   6  -6  -2   30.83    9.55
   6  -6  -2   24.29    8.82
  -6  -6   3   -1.02    8.38
   6  -6  -3    1.37    9.39
   6  -6  -3    0.69    8.72
  -6  -6   3    0.96    7.36
   6  -6  -4   -6.97    9.40
   6  -6  -4    5.57    9.04
  -6  -6   4    0.00   10.17
  -6  -6   4    1.65    5.81
  -6  -6   5   24.81   10.10
   6  -6  -5   18.87    6.71
   6  -6  -5   34.91    9.88
  -6  -6   5   18.26    8.18
  -6  -6   6   -0.52    6.07
   6  -6  -6    9.28    9.39
   6  -6  -6    1.54    6.87
  -6  -6   6   -3.88    9.96
  -6  -6   7   22.98    7.43
  -6  -6   7   41.50    9.27
   6  -6  -7   48.67    7.19
   6  -6  -7   68.16    9.92
  -6  -6   8    5.22    8.78
   6  -6  -8   -0.94    6.69
   6  -6  -8    7.96    9.83
  -6  -6   8    6.31    9.77
  -5   1   1  104.96    5.67
   5  -1  -1  140.75    7.61
  -5  -1   1   86.72    9.37
   5   1  -1   91.08   10.23
   5   1  -2 1756.91   40.66
  -5  -1   2 1514.92   37.25
  -5   1   2 2202.07   38.48
   5  -1  -2 1564.33   28.57
   5   1  -3 1572.79   34.95
  -5  -1   3 1544.05   35.46
   5  -1  -3 1339.62   24.49
  -5   1   3 1388.17   26.28
   5   1  -4  252.34   10.09
  -5   1   4  329.28    9.69
  -5  -1   4  262.87   10.14
   5  -1  -4  319.46    9.78
   5   1  -5   12.57    5.89
   5  -1  -5   10.57    4.18
  -5   1   5   19.52    5.48
  -5  -1   5   14.42    5.76
  -5  -1   6  552.09   14.65
   5  -1  -6  458.93    9.96
   5   1  -6  572.84   14.47
  -5   1   6  433.32    9.47
   5  -1  -7   30.61    5.64
   5   1  -7   20.21    4.09
  -5   1   7   20.13    3.87
  -5  -1   7   30.94    5.90
   5   1  -8    9.77    5.29
  -5   1   8    9.39    5.34
  -5  -1   8    6.19    3.91
   5  -1  -8    7.79    5.63
   5  -1  -9   13.12    4.10
   5   1  -9   13.15    3.92
  -5   1   9   13.95    3.88
  -5  -1   9   21.41    5.51
   5  -1 -10  424.74    9.64
  -5   1  10  570.53   12.29
   5   1 -10  419.45   10.37
  -5  -1  10  586.37   14.08
   5  -1 -11    3.49    5.52
  -5  -1  11    0.76    5.71
  -5   1  11    1.55    5.44
   5   1 -11   -0.67    3.99
  -5  -1  12  160.11    7.28
   5  -1 -12  110.88    5.20
   5   1 -12  150.39    7.12
  -5   1  12  146.75    6.90
   5  -1 -13   66.80    6.27
  -5  -1  13   70.22    6.23
  -5   1  13   67.96    6.37
   5   1 -13   40.95    4.49
  -5  -1  14  126.47    7.17
   5   1 -14   94.74    5.18
   5  -1 -14  132.99    7.00
  -5   1  14   87.51    5.07
  -5  -1  15    2.39    4.15
   5  -1 -15    2.31    5.91
   5   1 -15    4.76    6.21
  -5   1  15    4.36    4.14
  -5   1  16  245.38    8.38
   5   1 -16  187.73    6.44
  -5  -1  16  166.21    6.30
   5  -1 -16  189.88    6.36
  -5   1  17    2.25    6.31
   5   1 -17    2.51    4.84
   5  -1 -17    1.21    4.50
  -5  -1  17   -3.03    4.25
  -5  -1  18    8.92    4.59
  -5   1  18   11.15    6.55
   5   1 -18   13.29    6.82
   5  -1 -18    9.54    6.65
  -5  -1  19   28.14    4.89
  -5   1  19   27.14    4.98
   5   1 -19   32.23    5.28
   5  -1 -19   29.82    5.01
  -5  -1  20   49.78    7.11
  -5   1  20   41.99    5.23
   5  -1 -20   32.48    5.21
   5   1 -20   29.19    5.58
   5   1 -21   -0.33    7.76
  -5   1  21    7.00    7.07
  -5  -1  21   -0.32    6.89
   5  -1 -21   -2.10    5.06
  -5   1  22   27.95    7.63
   5   1 -22   31.80    8.22
  -5  -1  22   17.67    7.42
   5  -1 -22   26.07    7.59
  -5  -1  23   -6.39    7.73
  -5   1  23   -0.01    5.35
   5   1 -23    1.42    6.04
   5  -1 -23   -1.38    5.51
   5  -3  -1  101.83    5.04
  -5  -3   1   89.90    5.22
  -5  -3   1  139.13    8.11
   5  -3  -1  145.22    6.68
  -5  -3   2   -0.20    5.84
   5  -3  -2    1.31    4.25
   5  -3  -2   -1.66    5.96
  -5  -3   2    2.34    6.50
   5  -3  -3  318.74    8.40
  -5   3   3  207.70    6.19
  -5  -3   3  272.66    9.59
  -5   3   4  493.58   10.19
   5  -3  -4  498.24   10.11
   5   3  -4  416.95   12.24
  -5  -3   4  424.20   12.24
  -5  -3   5   55.95    5.21
   5   3  -5   70.10    6.86
  -5   3   5   58.06    4.79
   5  -3  -5   60.27    4.71
  -5  -3   6   71.64    7.31
   5   3  -6   63.85    7.11
   5  -3  -6   49.79    4.54
  -5   3   6   47.80    4.75
  -5  -3   7   41.09    6.97
   5  -3  -7   42.36    5.90
   5   3  -7   37.10    5.23
  -5   3   7   28.88    4.51
   5   3  -8   67.83    5.66
  -5  -3   8   84.09    7.35
   5  -3  -8   62.30    4.47
  -5   3   8   97.41    6.61
  -5   3   9   69.38    6.51
  -5  -3   9   70.88    7.19
   5   3  -9   83.64    8.06
   5  -3  -9   72.72    6.13
   5   3 -10   17.92    7.79
   5  -3 -10   15.31    5.71
  -5  -3  10   13.28    6.79
  -5   3  10   14.84    6.08
   5  -3 -11   30.61    5.88
  -5  -3  11   37.79    7.15
  -5   3  11   42.76    6.37
   5   3 -11   27.29    5.65
   5   3 -12   71.13    8.06
   5  -3 -12   58.50    6.10
  -5   3  12   41.83    4.75
  -5  -3  12   42.56    5.37
   5  -3 -13   34.76    4.61
  -5  -3  13   43.38    5.27
  -5   3  13   55.66    6.85
   5   3 -13   47.25    5.65
   5  -3 -14    2.22    6.01
   5   3 -14   -3.38    5.41
  -5   3  14    2.40    4.55
  -5  -3  14    2.45    5.04
   5  -3 -15   16.13    4.60
   5   3 -15   23.73    7.77
  -5   3  15   12.63    4.93
  -5  -3  15   17.11    5.24
   5  -3 -16   10.30    6.59
  -5   3  16    4.85    7.11
   5   3 -16    4.59    5.55
  -5  -3  16    6.89    5.31
   5  -3 -17   44.75    7.03
  -5   3  17   45.41    7.59
   5   3 -17   61.59    8.61
  -5  -3  17   52.70    8.54
   5  -3 -18   12.89    7.29
  -5  -3  18   19.13    5.89
  -5   3  18    9.87    5.35
   5   3 -18   17.12    5.86
   5  -3 -19    4.52    7.45
  -5  -3  19    4.99    8.50
   5   3 -19    1.39    6.01
  -5   3  19    9.81    8.00
   5   3 -20   27.28    9.05
  -5   3  20   18.29    6.00
  -5  -3  20   26.30    8.80
   5  -3 -20   33.15    8.19
  -5   3  21    8.52    6.15
   5   3 -21   13.48    9.45
   5  -3 -21   17.29    8.42
  -5  -3  21   10.91    6.59
  -5  -5   1    1.40    4.76
  -5  -5   1   -1.07    8.83
   5  -5  -1   -1.66    5.43
   5  -5  -1    6.96    5.49
   5  -5  -2    9.26    5.78
  -5  -5   2    5.35    6.10
   5  -5  -2   24.45    7.86
  -5  -5   2    7.35    4.77
  -5  -5   3  170.21    7.44
   5  -5  -3  171.76    6.99
  -5  -5   3  259.47   11.80
   5  -5  -3  199.34    7.62
  -5  -5   4    1.57    4.92
   5  -5  -4    2.42    8.11
   5  -5  -4   -0.07    5.56
  -5  -5   4   -2.60    8.33
   5  -5  -5   84.71    8.37
   5  -5  -5   60.25    6.22
  -5  -5   5   76.80    8.83
  -5  -5   5   52.07    5.61
   5  -5  -6   44.64    5.93
   5  -5  -6   40.19    5.64
  -5  -5   6   52.13    8.39
  -5  -5   6   37.80    5.58
  -5  -5   7   64.26    8.09
   5  -5  -7   41.63    5.91
  -5  -5   7   25.19    6.00
   5  -5  -8   21.27    7.76
  -5  -5   8   20.71    7.94
  -5   5   8   16.35    5.80
  -5  -5   9    3.86    8.08
   5   5  -9    2.38    6.15
   5  -5  -9    2.94    5.31
  -5   5   9    3.92    5.89
  -5   5  10    2.20    5.79
  -5  -5  10   -1.68    5.79
   5  -5 -10    2.45    7.48
   5   5 -10   -0.82    6.08
   5   5 -11    4.54    6.53
   5  -5 -11    0.63    5.32
  -5  -5  11    4.75    8.50
  -5   5  11   -1.51    8.33
   5  -5 -12    3.93    7.54
  -5  -5  12   -1.90    8.85
   5   5 -12   11.00    9.68
  -5   5  12    4.35    6.00
   5   5 -13   55.09    7.92
  -5   5  13   49.25    6.63
   5  -5 -13   35.23    5.86
  -5  -5  13   63.73    7.32
   5   5 -14   10.34   10.73
  -5   5  14    6.89    9.20
   5  -5 -14    3.51    5.41
  -5  -5  14    4.88    6.94
   5   5 -15   25.21   10.90
   5  -5 -15    8.74    8.10
  -5   5  15    3.61    9.55
  -5  -5  15   13.47    6.99
  -4   0   1    0.11    5.93
   4   0  -1    0.59    6.89
  -4   0   2  752.49   19.67
   4   0  -2  720.37   19.72
   4   0  -3    1.21    5.98
  -4   0   3   -0.13    4.06
   4   0  -4 2171.78   47.70
  -4   0   4 2141.13   48.04
   4   0  -5    1.00    4.15
  -4   0   5    0.77    5.67
   4   0  -6  354.33   11.23
  -4   0   6  327.67   10.61
  -4   0   7   -1.59    3.83
   4   0  -7    0.35    3.97
  -4   0   8  230.20    7.39
   4   0  -8  232.45    7.58
  -4   0   9   -0.59    4.07
   4   0  -9    1.42    3.77
  -4   0  10   52.55    6.24
   4   0 -10   52.23    6.22
  -4   0  11    2.74    5.61
   4   0 -11    1.88    3.93
  -4   0  12  172.31    6.18
   4   0 -12  244.14    8.36
  -4   0  13    2.42    4.05
   4   0 -13   -0.68    4.03
  -4   0  14   91.03    6.51
   4   0 -14   76.70    4.88
  -4   0  15    1.16    4.18
   4   0 -15    2.77    5.89
  -4   0  16  196.48    7.88
   4   0 -16  192.68    7.95
  -4   0  17   -2.00    4.37
   4   0 -17    0.22    4.33
  -4   0  18    4.84    6.20
   4   0 -18   -0.61    4.43
  -4   0  19    2.74    4.45
   4   0 -19    1.76    4.68
  -4   0  20   21.37    4.71
   4   0 -20   19.82    4.89
  -4   0  21    5.22    6.83
   4   0 -21   -3.06    7.09
   4   0 -22   11.79    7.38
  -4   0  22   11.01    7.06
  -4   0  23    3.48    5.13
   4   0 -23   -0.62    7.60
  -4   0  24    9.75    5.45
   4   0 -24   19.28    7.99
   4  -2  -1   30.25    5.81
  -4  -2   1   19.20    4.45
  -4  -2   1   20.38    6.46
   4  -2  -1   20.29    4.14
   4   2  -2  253.74    9.79
  -4  -2   2  258.28    9.85
   4  -2  -2  313.87    8.58
  -4   2   2  209.39    6.41
   4   2  -3   41.44    6.25
   4  -2  -3   38.42    4.35
  -4  -2   3   50.53    6.71
  -4   2   3   35.47    4.33
  -4  -2   4   21.83    5.95
   4   2  -4   22.29    5.96
  -4   2   4   17.76    4.20
   4  -2  -4   23.53    5.77
  -4  -2   5   22.49    5.76
   4   2  -5   15.47    4.34
  -4   2   5   17.23    4.22
   4  -2  -5   21.20    5.74
  -4  -2   6   51.00    4.38
   4  -2  -6   51.54    4.47
   4   2  -6   54.44    4.89
  -4   2   6   50.37    4.54
   4  -2  -7  188.06    7.13
  -4  -2   7  178.94    7.33
  -4   2   7  201.69    7.36
   4   2  -7  196.23    8.22
  -4  -2   8  226.66    7.13
   4  -2  -8  331.86    8.69
  -4   2   8  232.11    6.56
   4   2  -8  256.76    7.95
  -4   2   9    8.84    5.62
   4  -2  -9    4.94    3.80
  -4  -2   9    7.89    5.67
   4   2  -9    7.24    4.48
  -4   2  10   36.64    5.88
  -4  -2  10   29.87    4.12
   4  -2 -10   39.46    5.80
   4   2 -10   41.73    6.46
   4  -2 -11    8.46    5.67
  -4   2  11    4.20    4.14
   4   2 -11    5.69    6.24
  -4  -2  11    7.31    5.66
   4   2 -12   53.19    6.76
  -4   2  12   50.70    5.99
  -4  -2  12   44.42    6.25
   4  -2 -12   50.54    6.00
   4   2 -13   61.74    5.03
   4  -2 -13   55.90    4.60
  -4   2  13   81.07    6.56
  -4  -2  13   81.86    6.67
   4   2 -14   28.33    6.49
   4  -2 -14   29.92    6.15
  -4  -2  14   25.28    4.66
  -4   2  14   29.56    6.24
   4  -2 -15   75.19    6.76
   4   2 -15   63.46    5.24
  -4   2  15   61.07    4.82
  -4  -2  15   57.88    5.02
   4  -2 -16   18.42    4.68
   4   2 -16   27.20    5.08
  -4   2  16   22.42    4.80
  -4  -2  16   29.52    6.77
   4   2 -17   -2.58    4.81
  -4   2  17   -1.26    4.64
   4  -2 -17   -1.35    4.54
  -4  -2  17    2.04    4.57
   4   2 -18   43.54    5.40
  -4   2  18   63.26    7.17
   4  -2 -18   29.12    5.04
  -4  -2  18   61.18    7.30
  -4  -2  19    4.64    4.80
  -4   2  19    5.97    6.94
   4   2 -19    4.60    5.36
   4  -2 -19    9.65    6.95
  -4  -2  20    0.67    5.11
   4   2 -20   -2.88    7.88
  -4   2  20    4.42    7.40
   4  -2 -20    2.24    7.29
  -4  -2  21   29.31    7.76
   4   2 -21   39.00    8.23
  -4   2  21   39.00    8.16
   4  -2 -21   26.52    5.71
   4   2 -22   15.86    6.18
  -4  -2  22   14.73    5.75
  -4   2  22   21.99    8.13
   4  -2 -22   14.40    5.90
   4   2 -23    8.61    8.99
  -4  -2  23    2.44    5.79
   4  -2 -23   -3.34    8.49
  -4   2  23    1.22    8.70
  -4  -4   1   25.32    4.59
   4  -4  -1   23.36    4.59
  -4  -4   1   34.80    7.41
   4  -4  -1   38.41    6.74
   4  -4  -2  141.92    7.50
  -4  -4   2   83.22    5.30
   4  -4  -2   95.81    5.24
  -4  -4   2  136.14    8.70
   4  -4  -3  290.28    8.93
  -4  -4   3  296.00   11.05
  -4  -4   3  269.18    9.20
   4  -4  -3  325.00    9.12
  -4  -4   4    1.66    6.84
   4  -4  -4    2.30    4.50
  -4  -4   4   -0.31    6.23
  -4   4   5   19.33    6.77
   4  -4  -5   12.77    4.52
  -4  -4   5   12.52    4.74
   4   4  -6   -0.28    6.80
   4  -4  -6   -0.14    6.21
  -4   4   6    1.57    4.75
  -4  -4   6   -1.74    6.80
  -4  -4   7  217.41    9.26
   4   4  -7  214.23    9.32
   4  -4  -7  245.84    8.51
  -4   4   7  246.21    8.87
   4  -4  -8   31.10    6.32
   4   4  -8   19.01    5.36
  -4  -4   8   27.50    7.34
  -4   4   8   16.72    5.12
   4   4  -9   94.00    6.38
  -4  -4   9  128.72    8.60
   4  -4  -9  124.71    7.31
  -4   4   9   90.59    6.00
   4  -4 -10   56.71    6.73
  -4  -4  10   39.56    5.52
   4   4 -10   55.90    8.41
  -4   4  10   38.21    5.12
   4  -4 -11   16.33    4.53
  -4  -4  11   23.39    7.74
   4   4 -11   18.64    6.03
  -4   4  11   23.88    7.34
  -4  -4  12    1.85    5.45
   4   4 -12    2.47    8.27
  -4   4  12   -0.14    5.36
   4  -4 -12    0.68    4.56
  -4   4  13  115.40    8.63
   4  -4 -13  116.24    7.42
  -4  -4  13  103.56    6.75
   4   4 -13  104.05    7.21
   4  -4 -14   38.17    5.08
  -4  -4  14   59.31    6.41
  -4   4  14   45.64    5.97
   4   4 -14   81.03    9.29
   4   4 -15   49.07    9.30
   4  -4 -15   32.38    7.16
  -4  -4  15   46.23    9.11
  -4   4  15   32.11    6.10
   4   4 -16    4.11    6.63
   4  -4 -16    0.90    7.34
  -4   4  16    1.09    5.90
  -4  -4  16   -1.13    6.38
  -4   4  17    3.57    6.29
   4  -4 -17    4.56    5.30
   4   4 -17    6.81    6.94
  -4  -4  17    5.18    6.72
   4  -4 -18    2.93    5.41
   4   4 -18    2.22    9.46
  -4   4  18   -2.01    8.76
  -4  -4  18   -2.78    6.96
  -4   4  19   -5.73    6.65
   4  -4 -19    3.02    5.71
   4   4 -19   -0.15    6.95
  -4  -4  19    2.00    9.78
  -4  -6   1  178.53    8.59
   4  -6  -1  277.92   11.56
  -4  -6   1  289.90   13.64
   4  -6  -1  287.32   11.28
   4  -6  -2   60.57    9.36
  -4  -6   2   17.75    8.06
   4  -6  -2   33.65    9.76
  -4  -6   2   41.12   10.24
   4  -6  -3    8.00    9.62
   4  -6  -3    2.32    6.42
  -4  -6   3    1.41    5.48
  -4  -6   3   -3.98    6.99
   4  -6  -4   11.38    9.54
   4  -6  -4   14.12    9.18
  -4  -6   4    2.86    9.46
  -4  -6   4    4.21    7.92
  -4  -6   5   -0.72    6.43
   4  -6  -5   -1.69    9.49
   4  -6  -5   -1.44    6.57
  -4  -6   5   -0.30    5.37
  -4  -6   6    6.09    9.26
   4  -6  -6   -0.95    6.55
   4  -6  -6   -2.43    9.39
  -4  -6   6    3.08    8.16
  -4  -6   7   10.32    7.99
   4  -6  -7    8.60    9.55
  -4  -6   7    8.79    9.54
   4  -6  -7    6.55    9.80
  -4  -6   8    3.61    5.91
   4  -6  -8    3.83    6.87
   4  -6  -8    6.77    6.93
  -4  -6   8    7.06    9.55
  -4  -6   9   38.05    8.70
   4  -6  -9   28.90    7.43
  -4  -6   9   43.05   10.27
   4  -6  -9   27.33    7.20
  -3  -1   1  790.85   22.03
  -3   1   1 1010.70   20.59
   3  -1  -1  708.72   15.25
   3   1  -1  678.23   19.15
  -3  -1   2  255.03   10.59
  -3   1   2  347.73   10.78
   3   1  -2  247.59   10.76
   3  -1  -2  227.13    7.96
   3  -1  -3    0.79    6.26
  -3   1   3    1.69    6.05
  -3  -1   3    3.43    5.52
   3   1  -3    1.51    5.92
   3   1  -4 1046.82   22.76
   3  -1  -4  847.40   16.38
  -3  -1   4  995.04   22.54
  -3   1   4  843.55   16.49
   3   1  -5  379.14   10.51
   3  -1  -5  578.44   12.67
  -3  -1   5  369.20   10.21
  -3   1   5  404.13    9.50
   3   1  -6    8.26    5.64
   3  -1  -6   10.29    5.37
  -3  -1   6    5.75    3.74
  -3   1   6    6.29    3.84
   3  -1  -7  141.76    5.60
   3   1  -7  140.67    5.88
  -3  -1   7  202.68    7.66
  -3   1   7  143.40    5.66
   3  -1  -8   19.56    3.96
   3   1  -8   20.42    4.06
  -3   1   8   28.56    5.49
  -3  -1   8   18.65    3.84
   3   1  -9  644.06   14.47
  -3   1   9  463.52   10.46
  -3  -1   9  470.34   11.08
   3  -1  -9  474.01   10.62
   3  -1 -10  218.28    6.60
  -3  -1  10  292.04    8.86
  -3   1  10  293.98    8.69
   3   1 -10  203.41    6.66
   3  -1 -11    4.81    5.56
  -3   1  11    2.26    5.48
   3   1 -11    3.56    3.86
  -3  -1  11    2.07    3.79
   3  -1 -12   21.02    4.22
  -3   1  12   22.05    4.06
   3   1 -12   21.74    4.14
  -3  -1  12   30.88    5.68
  -3   1  13   39.89    5.92
   3   1 -13   34.55    4.18
  -3  -1  13   35.54    4.30
   3  -1 -13   35.02    4.25
   3  -1 -14   60.99    4.58
  -3   1  14   61.30    4.63
   3   1 -14   84.06    6.46
  -3  -1  14   83.81    6.22
  -3  -1  15   30.71    5.88
   3   1 -15   18.71    4.24
  -3   1  15   23.92    4.22
   3  -1 -15   19.91    4.19
  -3   1  16    4.90    4.22
   3   1 -16    6.28    4.20
  -3  -1  16    5.52    4.04
   3  -1 -16    6.59    5.97
  -3  -1  17  111.97    5.44
  -3   1  17  110.40    5.44
   3   1 -17  131.77    7.45
   3  -1 -17  108.87    5.41
  -3  -1  18  161.54    6.13
   3   1 -18  211.87    8.29
  -3   1  18  203.25    8.35
   3  -1 -18  103.71    5.69
  -3  -1  19    4.66    6.39
   3   1 -19    1.01    4.81
  -3   1  19    0.24    6.61
   3  -1 -19    2.84    6.62
  -3  -1  20    5.38    6.49
   3   1 -20    1.49    6.87
  -3   1  20    6.91    4.71
   3  -1 -20    4.38    6.68
  -3  -1  21    2.66    7.08
   3   1 -21    5.19    5.28
  -3   1  21    4.62    7.01
   3  -1 -21   -1.35    4.92
  -3  -1  22   25.88    7.38
   3   1 -22   17.19    5.45
  -3   1  22   20.93    5.61
   3  -1 -22   35.49    7.81
  -3  -1  23    6.77    7.45
   3   1 -23    7.20    7.92
   3  -1 -23    4.67    5.35
  -3   1  23    6.25    7.95
   3  -3  -1   66.60    6.25
  -3  -3   1   60.38    6.82
  -3  -3   1   51.06    5.90
   3  -3  -1   43.79    4.61
  -3  -3   2   13.41    4.05
   3  -3  -2   11.15    4.22
   3  -3  -2   14.66    4.34
  -3  -3   2   19.02    6.34
   3  -3  -3  341.70    8.80
  -3  -3   3  229.59    7.27
   3   3  -3  207.24    7.27
  -3   3   3  242.00    6.80
   3   3  -4  223.03    8.42
  -3   3   4  166.69    5.96
   3  -3  -4  246.90    7.74
  -3  -3   4  215.96    8.42
   3   3  -5  176.73    6.46
   3  -3  -5  236.81    7.57
  -3   3   5  265.27    8.32
  -3  -3   5  178.51    6.65
  -3  -3   6  250.94    7.81
  -3   3   6  358.21    9.34
   3   3  -6  339.03   10.08
   3  -3  -6  339.61    8.54
  -3  -3   7   43.94    6.48
   3  -3  -7   43.57    5.66
   3   3  -7   48.31    7.14
  -3   3   7   49.19    6.49
  -3  -3   8   -0.03    4.67
   3  -3  -8    2.79    3.72
  -3   3   8    0.97    6.00
   3   3  -8    3.63    6.91
   3   3  -9   98.89    7.83
  -3  -3   9   67.50    5.35
   3  -3  -9   82.09    5.99
  -3   3   9   87.64    6.80
   3   3 -10   91.86    7.82
   3  -3 -10   86.18    6.04
  -3  -3  10   95.30    7.16
  -3   3  10   91.06    6.81
   3  -3 -11   51.65    5.82
  -3  -3  11   58.70    7.18
  -3   3  11   56.09    6.65
   3   3 -11   63.94    7.89
   3  -3 -12  120.13    6.58
   3   3 -12  148.92    8.60
  -3  -3  12  106.16    5.87
  -3   3  12   94.10    5.38
   3  -3 -13    4.32    4.36
  -3   3  13    4.62    6.90
  -3  -3  13    3.63    4.88
   3   3 -13    0.37    5.20
   3  -3 -14   22.10    6.35
  -3   3  14   31.02    7.26
   3   3 -14   21.90    5.33
  -3  -3  14   23.94    5.03
   3  -3 -15   27.06    4.75
   3   3 -15   41.99    7.74
  -3   3  15   33.46    7.16
  -3  -3  15   36.29    5.44
   3  -3 -16   27.53    6.96
   3   3 -16   26.57    5.47
  -3  -3  16   30.54    5.73
  -3   3  16   38.38    7.60
   3  -3 -17   53.66    7.61
  -3   3  17   46.31    5.86
   3   3 -17   71.28    8.35
  -3  -3  17   59.04    5.93
   3  -3 -18   10.32    7.28
  -3   3  18    8.14    7.94
   3   3 -18    9.67    5.78
  -3  -3  18   11.05    7.66
  -3   3  19    8.30    5.76
  -3  -3  19   12.12    8.22
   3   3 -19    9.54    5.90
   3  -3 -19    8.78    7.66
  -3  -3  20   -0.72    6.20
  -3   3  20   -1.31    6.15
   3   3 -20    3.29    8.74
   3  -3 -20    1.47    7.95
   3   3 -21   26.06    9.07
  -3   3  21   37.00    9.00
   3  -3 -21   33.85    8.53
  -3  -3  21   27.10    9.10
  -3  -5   1    7.23    6.73
   3  -5  -1    3.00    7.85
   3  -5  -1    9.56    7.69
  -3  -5   1    2.62    5.99
   3  -5  -2   34.02    5.80
  -3  -5   2   36.07    6.92
   3  -5  -2   32.14    5.69
  -3  -5   2   11.64    5.95
  -3  -5   3  281.33    9.97
   3  -5  -3  324.40   11.01
  -3  -5   3  119.89    7.07
   3  -5  -3  188.14    7.26
   3  -5  -4    2.54    5.79
  -3  -5   4    0.92    6.85
   3  -5  -4    5.34    7.87
  -3  -5   4    0.61    5.69
   3  -5  -5   29.63    8.38
   3  -5  -5   36.41    7.89
  -3  -5   5   25.80    6.89
  -3  -5   5   17.01    5.62
   3  -5  -6   25.61    7.96
   3  -5  -6   26.13    8.39
  -3  -5   6   24.30    7.07
  -3  -5   6   22.04    7.92
  -3  -5   7   94.22    6.16
   3  -5  -7  107.79    6.35
  -3  -5   7   72.56    6.40
  -3  -5   8    4.94    7.21
   3  -5  -8   -1.15    5.29
  -3   5   8    0.75    5.78
  -3  -5   9   36.89    7.83
   3   5  -9   39.17    8.65
   3  -5  -9   36.96    7.78
  -3   5   9   31.02    6.28
  -3  -5  10    7.85    7.80
   3   5 -10    9.83    8.98
  -3   5  10    7.86    8.61
   3  -5 -10    5.54    5.32
   3   5 -11    8.73    6.45
   3  -5 -11   11.75    7.58
  -3  -5  11    8.47    5.73
  -3   5  11    9.30    6.11
  -3   5  12   13.65    8.96
  -3  -5  12    9.80    8.41
   3   5 -12    9.99    9.68
   3  -5 -12    4.08    5.43
   3  -5 -13    7.83    7.61
   3   5 -13   -1.40    6.90
  -3  -5  13    0.30    8.79
  -3   5  13   -0.92    6.38
   3   5 -14    4.90   10.50
   3  -5 -14    4.60    5.55
  -3  -5  14   11.36    9.43
  -3   5  14    6.49    9.46
  -3   5  15   25.35    9.85
   3   5 -15    2.20   10.65
   3  -5 -15    1.25    5.72
  -3  -5  15   -0.21    9.44
   2   0  -1    0.04    5.11
  -2   0   1    0.45    7.08
   2   0  -2  689.12   21.06
  -2   0   2  963.48   27.82
   2   0  -3   -0.17    4.29
  -2   0   3    0.29    4.16
  -2   0   4 1146.15   29.67
   2   0  -4 1207.32   31.59
  -2   0   5    0.81    4.27
   2   0  -5    1.26    4.18
  -2   0   6  240.16    9.50
   2   0  -6  176.89    7.21
  -2   0   7    3.04    5.61
   2   0  -7   -0.10    3.85
  -2   0   8  260.96    9.12
   2   0  -8  255.92    9.06
  -2   0   9   -1.60    5.42
   2   0  -9   -2.23    3.80
  -2   0  10  425.43   11.09
   2   0 -10  592.45   15.04
   2   0 -11   -5.29    5.55
  -2   0  11   -2.32    5.60
  -2   0  12  218.12    6.96
   2   0 -12  296.22    9.29
  -2   0  13    2.36    5.70
   2   0 -13    0.95    4.06
  -2   0  14  256.54    8.55
   2   0 -14  195.06    6.60
  -2   0  15    0.25    4.04
   2   0 -15   -0.29    4.05
  -2   0  16    4.99    5.93
   2   0 -16    4.15    4.19
  -2   0  17   -1.35    5.92
   2   0 -17   -1.03    4.20
  -2   0  18   18.09    4.42
   2   0 -18   19.86    4.45
   2   0 -19    1.35    4.51
  -2   0  19   -0.35    4.57
  -2   0  20  142.62    6.13
   2   0 -20  162.36    8.04
  -2   0  21   -1.81    6.88
   2   0 -21    4.25    6.91
  -2   0  22  101.08    8.00
   2   0 -22   96.95    7.91
  -2   0  23    2.72    7.49
   2   0 -23    3.39    7.39
  -2   0  24   11.57    5.83
   2   0 -24   12.71    7.88
  -2  -2   1  218.63    9.09
  -2  -2   1  157.33    6.53
   2  -2  -1  248.86    8.27
  -2  -2   2  141.69    7.54
  -2   2   2   95.63    5.16
   2  -2  -2  169.22    7.17
   2   2  -2  144.56    7.50
   2  -2  -3  162.51    5.73
   2   2  -3  158.00    6.24
  -2  -2   3  221.78    8.51
  -2   2   3  267.39    8.42
   2  -2  -4   19.09    3.94
  -2   2   4   39.80    5.98
   2   2  -4   28.92    4.28
  -2  -2   4   37.45    5.98
  -2  -2   5  459.96   11.74
   2   2  -5  478.91   11.87
   2  -2  -5  323.68    7.95
  -2   2   5  341.38    8.50
  -2  -2   6  270.72    7.65
   2  -2  -6  256.48    6.85
  -2   2   6  270.72    7.50
   2   2  -6  395.45   10.43
  -2  -2   7  113.58    5.25
   2  -2  -7  156.08    6.84
   2   2  -7  170.25    7.65
  -2   2   7  169.32    7.35
   2  -2  -8  534.47   11.33
  -2  -2   8  493.86   11.28
  -2   2   8  382.36    8.75
   2   2  -8  411.94    9.51
   2  -2  -9    4.99    3.78
  -2  -2   9    4.65    5.45
  -2   2   9    5.16    5.67
   2   2  -9    3.56    4.22
   2  -2 -10  497.38   10.89
  -2  -2  10  478.60   10.84
  -2   2  10  377.65    8.51
   2   2 -10  536.78   11.82
   2  -2 -11  122.54    6.42
  -2   2  11   80.17    4.83
  -2  -2  11   88.42    4.70
   2   2 -11  117.77    6.86
   2  -2 -12   -1.29    3.92
  -2  -2  12    1.48    3.92
  -2   2  12    0.07    4.09
   2   2 -12   -1.19    5.97
  -2  -2  13   39.06    4.34
   2  -2 -13   39.33    6.10
  -2   2  13   28.10    4.47
   2   2 -13   48.55    6.20
   2   2 -14  112.68    5.41
   2  -2 -14   90.41    5.12
  -2   2  14   95.75    5.24
  -2  -2  14  102.49    5.15
   2   2 -15   12.28    4.37
   2  -2 -15   12.83    4.27
  -2   2  15   15.35    6.17
  -2  -2  15   10.86    4.52
   2   2 -16    2.13    6.42
  -2   2  16   -1.80    4.52
  -2  -2  16   -0.16    4.37
   2  -2 -16    1.74    4.47
   2   2 -17   15.18    6.68
  -2  -2  17   15.32    6.40
  -2   2  17   13.24    4.71
   2  -2 -17    5.34    4.64
   2   2 -18    3.03    7.06
  -2   2  18   11.89    6.84
  -2  -2  18   12.34    4.97
   2  -2 -18    7.25    5.05
   2   2 -19    5.67    7.19
  -2   2  19    6.94    7.45
   2  -2 -19   -0.20    4.83
  -2  -2  19    2.39    6.85
   2   2 -20   45.32    5.54
  -2   2  20   72.64    7.95
   2  -2 -20   57.28    8.12
  -2  -2  20   52.52    5.60
   2   2 -21    9.56    5.45
  -2  -2  21    6.31    7.61
  -2   2  21   13.72    7.95
   2  -2 -21    7.18    5.48
  -2  -2  22   52.22    6.06
  -2   2  22   47.29    6.24
   2  -2 -22   35.30    6.12
   2   2 -22   60.08    8.69
  -2  -2  23    5.33    8.22
  -2   2  23    4.83    6.32
  -2  -4   1  129.08    8.10
   2  -4  -1  114.26    7.40
  -2  -4   1   77.99    5.06
   2  -4  -1  124.36    7.63
  -2  -4   2  237.61    8.33
   2  -4  -2  201.86    6.95
   2  -4  -2  191.54    6.72
  -2  -4   2  107.29    6.14
   2  -4  -3  182.26    6.93
  -2  -4   3  194.06    7.90
   2  -4  -3  250.49    8.94
  -2  -4   3  204.77    9.05
  -2  -4   4    0.07    4.34
   2  -4  -4    1.03    4.58
  -2  -4   4    3.19    6.85
   2  -4  -5    4.45    6.46
  -2  -4   5    5.31    6.32
  -2   4   5    3.61    5.24
   2   4  -6  117.87    7.59
  -2   4   6   92.49    5.98
   2  -4  -6   77.00    5.20
  -2  -4   6  119.01    7.44
  -2  -4   7    6.82    4.93
  -2   4   7   12.08    7.33
   2   4  -7   14.53    7.09
   2  -4  -7    7.49    4.59
   2  -4  -8  256.26    8.67
  -2  -4   8  199.98    7.23
  -2   4   8  183.92    7.20
   2   4  -8  210.91    7.61
   2   4  -9    6.71    5.59
  -2  -4   9    8.81    7.04
   2  -4  -9    8.40    5.87
  -2   4   9    5.77    5.10
  -2  -4  10    7.12    7.17
   2  -4 -10    4.83    6.15
   2   4 -10    4.04    5.55
  -2   4  10    2.27    5.10
   2  -4 -11    3.99    4.49
  -2  -4  11    4.63    5.31
   2   4 -11    5.53    8.08
  -2   4  11    8.12    5.40
   2  -4 -12    6.41    4.58
  -2  -4  12   25.26    7.48
   2   4 -12   14.09    6.08
  -2   4  12   20.42    7.86
   2  -4 -13  285.66    9.86
  -2  -4  13  323.80   11.43
  -2   4  13  215.61    8.08
   2   4 -13  364.04   12.41
  -2   4  14   -2.54    5.77
   2  -4 -14    2.66    4.82
  -2  -4  14    2.31    5.57
   2   4 -14   -2.67    8.51
   2  -4 -15    2.12    7.08
  -2  -4  15    2.80    6.08
  -2   4  15    1.74    6.11
   2   4 -15    7.09    8.93
   2   4 -16   35.18    9.28
   2  -4 -16   29.79    7.63
  -2  -4  16   26.08    6.34
  -2   4  16   26.89    6.51
   2   4 -17   12.09    6.70
   2  -4 -17    9.87    7.83
  -2   4  17   16.85    6.63
  -2  -4  17   12.48    6.51
   2  -4 -18    5.48    6.00
   2   4 -18    1.04    9.43
  -2   4  18   13.56    9.77
  -2  -4  18    7.46    6.77
   2  -4 -19    2.59    6.03
   2   4 -19    9.02    6.85
  -2   4  19   10.10    6.98
  -2  -4  19    7.51    9.71
  -2  -6   1   43.99   10.10
  -2  -6   1   36.96    8.30
   2  -6  -1   35.85    6.66
   2  -6  -1   39.92    6.74
  -2  -6   2   13.07    5.66
   2  -6  -2   21.07    9.17
   2  -6  -2   18.01    9.43
  -2  -6   2    8.54    6.81
  -2  -6   3   21.70    9.44
   2  -6  -3   23.45    9.38
   2  -6  -3   18.80    6.92
  -2  -6   3   17.35    7.92
   2  -6  -4   15.85    9.26
   2  -6  -4   16.11    9.65
  -2  -6   4    9.38    9.16
  -2  -6   4    9.75    7.69
   2  -6  -5   26.89    6.94
  -2  -6   5   28.01    5.90
  -2  -6   5   15.09    6.40
   2  -6  -5   43.49    9.79
   2  -6  -6    5.49    9.53
   2  -6  -6    1.38    9.58
  -2  -6   6    4.29    9.05
  -2  -6   6   -1.58    7.87
  -2  -6   7   11.12    5.52
   2  -6  -7    5.56    7.04
   2  -6  -7   10.39    9.76
  -2  -6   7   14.63    9.16
   2  -6  -8   21.68    9.97
  -2  -6   8   17.10    5.71
   2  -6  -8   15.62    6.99
  -2  -6   8    7.26    6.66
  -2  -6   9   15.13    8.24
   2  -6  -9   20.06    9.87
   2  -6  -9    9.20    7.24
  -2  -6   9    5.16    7.06
   1  -1  -1  107.31    6.21
  -1  -1   1  142.63    8.88
   1   1  -1  152.58    8.79
  -1   1   1  111.40    6.40
   1   1  -2  112.07    8.14
  -1  -1   2   95.37    6.40
   1  -1  -2   87.79    5.79
  -1   1   2  138.61    8.20
  -1  -1   3   50.47    6.83
  -1   1   3   40.52    5.07
   1  -1  -3   36.29    4.77
   1   1  -3   39.49    5.22
  -1  -1   4 6492.42  108.85
   1   1  -4 5109.50   82.75
  -1   1   4 5121.50   80.87
   1  -1  -4 7203.25  113.73
  -1   1   5  564.93   12.76
   1   1  -5  558.77   12.80
   1  -1  -5  533.98   12.26
  -1  -1   5  745.75   16.32
   1   1  -6 2195.05   39.71
   1  -1  -6 1923.18   37.01
  -1   1   6 3141.44   57.40
  -1  -1   6 2913.90   52.25
   1  -1  -7   22.42    3.96
   1   1  -7   24.26    3.92
  -1   1   7   22.83    3.92
  -1  -1   7   20.31    3.84
   1  -1  -8   14.29    5.18
   1   1  -8   11.52    5.38
  -1   1   8    9.55    3.80
  -1  -1   8   11.14    3.68
   1  -1  -9   40.57    4.12
   1   1  -9   40.03    4.29
  -1   1   9   38.98    4.38
  -1  -1   9   53.38    5.94
   1  -1 -10   20.64    4.03
   1   1 -10   24.30    4.15
  -1   1  10   22.14    4.14
  -1  -1  10   31.84    5.57
  -1   1  11   54.78    4.42
   1   1 -11   57.95    4.49
  -1  -1  11   72.98    5.96
   1  -1 -11   57.14    4.43
  -1   1  12    4.44    3.87
   1   1 -12    3.44    3.78
  -1  -1  12    4.15    3.92
   1  -1 -12    4.77    3.87
   1   1 -13   33.27    4.31
  -1  -1  13   40.76    4.35
   1  -1 -13   35.19    4.24
  -1   1  13   52.81    6.09
  -1   1  14   40.67    5.96
   1   1 -14   27.31    4.47
  -1  -1  14   39.29    5.96
   1  -1 -14   28.36    4.21
   1  -1 -15   42.79    6.00
  -1   1  15   43.73    6.17
   1   1 -15   27.44    4.41
  -1  -1  15   29.56    4.32
   1   1 -16  366.66   10.10
   1  -1 -16  285.05    7.79
  -1   1  16  282.41    7.73
  -1  -1  16  287.72    7.74
  -1  -1  17   18.89    6.28
   1   1 -17   10.24    4.53
  -1   1  17   11.55    4.54
   1  -1 -17   14.02    6.25
  -1  -1  18  225.57    6.99
   1  -1 -18  221.22    6.96
   1   1 -18  266.33    9.04
  -1   1  18  289.95    9.24
  -1  -1  19   10.06    4.73
   1   1 -19   11.05    4.88
  -1   1  19   15.40    6.97
   1  -1 -19   13.80    6.83
  -1  -1  20   10.49    6.70
   1   1 -20    8.30    6.89
  -1   1  20    8.34    4.95
   1  -1 -20    6.42    4.82
  -1  -1  21   29.08    7.11
   1   1 -21   23.68    5.18
  -1   1  21   28.68    7.59
   1  -1 -21   19.52    7.24
  -1  -1  22    4.11    5.15
   1   1 -22    2.84    7.34
   1  -1 -22    3.60    7.78
  -1   1  22    2.30    5.36
  -1  -1  23    0.34    5.43
   1   1 -23   -1.58    7.71
  -1   1  23   -0.22    6.01
   1  -1 -23    2.03    5.53
   1  -3  -1    4.14    5.89
  -1  -3   1    3.22    4.03
  -1  -3   1    4.03    4.38
   1  -3  -1    2.49    5.89
  -1  -3   2  186.06    6.72
   1  -3  -2  201.75    6.39
  -1  -3   2  265.11    8.43
  -1  -3   3   72.13    6.47
   1   3  -3   75.72    6.44
  -1   3   3   58.17    4.97
   1  -3  -3   45.03    4.46
   1   3  -4  603.95   12.72
  -1  -3   4  606.40   12.71
  -1   3   4  612.82   12.19
   1  -3  -4  826.50   15.50
   1   3  -5  214.98    7.96
  -1  -3   5  156.73    5.99
  -1   3   5  148.30    6.01
   1  -3  -5  119.33    5.16
   1   3  -6   59.40    4.91
  -1   3   6   61.08    4.95
   1  -3  -6   51.92    4.20
  -1  -3   6   60.89    4.83
  -1  -3   7  148.13    7.47
   1  -3  -7   92.63    4.67
   1   3  -7  119.54    5.70
  -1   3   7  160.11    7.55
  -1  -3   8   26.38    4.56
   1   3  -8   36.77    6.66
   1  -3  -8   34.58    5.44
  -1   3   8   27.92    4.79
   1   3  -9  168.10    8.09
  -1  -3   9  120.17    5.81
   1  -3  -9   94.59    5.06
  -1   3   9  159.12    7.87
   1   3 -10    5.76    6.68
  -1   3  10   -0.69    6.57
   1  -3 -10    5.06    4.08
  -1  -3  10    2.26    4.51
   1  -3 -11    6.51    4.27
   1   3 -11   10.34    4.96
  -1  -3  11   11.57    6.49
  -1   3  11    6.52    4.97
   1   3 -12   72.46    7.50
  -1  -3  12   52.09    5.04
  -1   3  12   72.23    7.40
   1  -3 -12   43.66    4.80
   1  -3 -13    3.73    6.32
   1   3 -13    5.85    6.91
  -1  -3  13    6.45    6.80
  -1   3  13    3.69    5.00
   1  -3 -14   23.29    4.75
  -1  -3  14   22.51    4.91
  -1   3  14   27.95    5.37
   1   3 -14   36.30    7.42
   1  -3 -15   94.42    7.46
   1   3 -15   73.61    5.78
  -1  -3  15   88.70    5.83
  -1   3  15   84.98    6.04
   1  -3 -16  120.11    8.09
  -1   3  16  105.60    6.50
   1   3 -16  114.52    6.37
  -1  -3  16  109.57    6.30
   1  -3 -17    4.22    5.11
  -1   3  17    5.64    7.82
   1   3 -17   10.98    7.36
  -1  -3  17    3.91    5.21
  -1  -3  18  133.37    9.12
   1   3 -18  133.46    9.02
  -1   3  18  112.09    6.81
   1  -3 -18   95.87    6.47
  -1  -3  19   18.26    8.22
   1   3 -19   11.01    5.83
  -1   3  19   12.39    6.10
   1  -3 -19    6.40    5.72
  -1  -3  20   21.87    5.89
   1  -3 -20   27.86    8.49
   1   3 -20   22.85    5.80
  -1   3  20   25.32    9.06
  -1   3  21   19.13    9.48
   1   3 -21   11.85    6.17
   1  -3 -21   23.63    9.29
  -1  -3  21   18.01    6.33
  -1  -5   1   62.00    8.26
  -1  -5   1   53.37    7.22
   1  -5  -1   45.04    5.54
   1  -5  -1   39.61    5.74
   1  -5  -2  246.58    8.48
   1  -5  -2  241.95    8.00
  -1  -5   2  273.83    9.61
  -1  -5   2  341.12   11.69
   1  -5  -3    6.41    5.67
  -1  -5   3    4.56    4.68
   1  -5  -3    9.17    7.86
  -1  -5   3   18.19    7.61
   1  -5  -4   36.13    5.90
  -1  -5   4   31.85    4.95
   1  -5  -4   33.40    5.83
  -1  -5   4   21.78    5.46
   1  -5  -5    1.34    8.01
   1  -5  -5    5.66    5.70
  -1  -5   5   11.21    6.48
  -1  -5   5   -0.99    7.17
   1  -5  -6    8.90    5.59
   1  -5  -6    8.20    5.67
  -1  -5   6    9.44    6.90
  -1  -5   6    5.19    5.22
   1  -5  -7   53.53    7.98
  -1  -5   7   35.96    5.12
  -1  -5   8    2.92    4.75
   1  -5  -8    2.62    7.29
  -1   5   8    1.66    8.19
  -1  -5   9   78.33    7.84
   1   5  -9   88.37    8.89
   1  -5  -9   84.93    8.11
  -1   5   9   92.32    8.98
  -1  -5  10   21.62    7.50
   1  -5 -10   16.71    5.24
   1   5 -10   27.37    8.93
  -1   5  10   13.78    6.00
   1   5 -11   29.61    6.59
  -1  -5  11   23.35    5.65
   1  -5 -11   33.00    7.95
  -1   5  11   38.61    9.19
  -1   5  12    3.84    9.09
   1  -5 -12    1.80    5.51
  -1  -5  12    4.38    7.99
   1   5 -12    6.68    9.43
   1  -5 -13   21.53    7.97
  -1  -5  13   23.91    8.43
   1   5 -13   17.64    6.91
  -1   5  13   25.19    9.51
   1   5 -14   20.00    7.02
   1  -5 -14    8.68    5.77
  -1  -5  14   10.68    6.09
  -1   5  14   10.66    6.94
   1   5 -15   -1.04    7.33
  -1   5  15   -0.96    7.24
  -1  -5  15   -1.63    6.40
   1  -5 -15    3.38    5.96
   0   0   2   87.55    7.51
   0   0  -2  124.67    9.90
   0   0  -3    0.45    6.32
   0   0   3   -0.32    4.39
   0   0  -4  620.13   18.52
   0   0   4  619.21   18.64
   0   0  -5    0.89    4.13
   0   0   5    1.22    5.84
   0   0  -6  394.20   11.94
   0   0   6  517.99   15.52
   0   0  -7    0.61    3.99
   0   0   7    0.27    5.44
   0   0   8   99.35    6.43
   0   0  -8  102.64    6.45
   0   0   9   -1.26    3.79
   0   0  -9   -2.21    5.38
   0   0  10  851.11   19.54
   0   0 -10 1155.01   25.66
   0   0  11    2.01    4.04
   0   0 -11    1.33    5.61
   0   0  12  244.26    7.42
   0   0 -12  255.38    7.48
   0   0  13    1.70    5.75
   0   0 -13   -0.77    3.94
   0   0  14  351.93   10.01
   0   0 -14  251.04    7.37
   0   0  15    2.54    5.79
   0   0 -15    2.50    4.02
   0   0  16   70.35    6.56
   0   0 -16   41.24    4.66
   0   0  17    1.69    6.20
   0   0 -17    4.01    4.21
   0   0  18    1.04    4.55
   0   0 -18    4.12    6.12
   0   0  19    0.98    4.71
   0   0 -19    4.08    6.42
   0   0  20    9.03    4.74
   0   0 -20   -2.54    6.47
   0   0  21    1.28    5.12
   0   0 -21    0.18    6.94
   0   0  22   31.15    5.73
   0   0 -22   37.97    7.59
   0   0  23   -0.15    5.62
   0   0 -23    5.41    7.32
   0  -2   0  924.09   18.04
   0  -2   0 1360.15   27.50
   0  -2   1   33.32    4.43
   0  -2  -1   27.11    4.33
   0  -2   2  965.50   18.51
   0   2   2  926.92   17.85
   0  -2  -2 1187.71   21.79
   0   2  -2 1221.90   22.57
   0   2  -3   55.52    6.20
   0  -2   3   48.26    4.65
   0  -2  -3   43.95    4.22
   0   2   3   70.38    6.69
   0   2   4   87.79    5.27
   0  -2   4   97.24    5.22
   0  -2  -4  119.40    6.19
   0   2  -4  116.33    6.66
   0   2  -5   65.43    6.35
   0  -2  -5   42.17    4.03
   0   2   5   64.13    6.53
   0  -2   5   50.18    4.55
   0  -2   6  330.41    9.35
   0   2  -6  343.19    9.55
   0  -2  -6  227.38    6.62
   0   2   6  358.64    9.84
   0  -2   7    1.45    5.79
   0   2   7   -0.50    4.10
   0  -2  -7    0.03    5.09
   0   2  -7    1.90    4.38
   0  -2  -8    0.04    5.25
   0  -2   8    0.73    3.87
   0   2  -8    1.42    5.86
   0   2   8   -0.68    5.74
   0   2  -9  440.39   10.29
   0  -2  -9  233.33    6.93
   0  -2   9  406.09    9.59
   0   2   9  295.49    7.91
   0  -2 -10    2.02    3.94
   0  -2  10    2.22    5.45
   0   2  10    5.07    5.95
   0   2 -10    4.72    4.11
   0  -2 -11  128.87    6.58
   0   2  11  106.23    5.21
   0  -2  11   99.88    4.94
   0   2 -11  139.01    6.96
   0  -2 -12  521.68   12.03
   0   2  12  552.81   12.39
   0  -2  12  505.39   11.06
   0   2 -12  522.13   11.29
   0  -2 -13  105.27    6.87
   0   2  13   82.49    5.22
   0  -2  13  112.41    6.73
   0   2 -13   77.02    5.05
   0  -2 -14  641.13   13.78
   0   2  14  683.89   13.93
   0  -2  14  701.86   13.59
   0   2 -14  927.09   17.46
   0   2  15    3.64    6.70
   0   2 -15    5.33    4.47
   0  -2  15   10.58    6.18
   0  -2 -15    7.83    4.40
   0   2  16    3.00    6.83
   0  -2 -16    4.84    4.93
   0  -2  16    3.02    6.26
   0   2 -16    8.57    6.42
   0   2  17   11.36    4.97
   0  -2  17   13.15    6.59
   0  -2 -17    8.36    4.83
   0   2 -17   16.74    6.70
   0   2 -18    9.18    6.77
   0   2  18    4.82    4.95
   0  -2 -18   -4.62    7.53
   0  -2  18    2.78    4.66
   0   2  19    3.15    5.20
   0   2 -19    7.22    7.19
   0  -2 -19    6.64    7.43
   0  -2  19    3.89    6.94
   0   2  20   19.88    5.65
   0  -2 -20   17.54    5.74
   0   2 -20   19.03    7.47
   0  -2  20   23.52    7.45
   0   2  21    7.45    8.27
   0  -2 -21   18.71    8.09
   0   2 -21    7.16    5.41
   0  -2  21   12.44    5.30
   0  -2  22   16.56    7.97
   0   2  22   14.67    8.69
   0  -2 -22   11.01    6.12
   0   2 -22   13.10    5.80
   0  -4   0  186.60    6.65
   0  -4   0  175.06    6.62
   0  -4   1    7.00    6.70
   0  -4  -1    4.68    7.04
   0  -4   1    7.05    4.20
   0  -4  -1    6.05    6.69
   0  -4   2  135.14    7.13
   0  -4  -2  115.09    6.00
   0  -4  -2  167.44    8.23
   0  -4   2   68.32    5.35
   0  -4  -3   93.60    7.67
   0  -4   3   62.39    4.92
   0  -4  -3   95.69    7.56
   0  -4   3   97.09    7.05
   0  -4   4   10.61    6.12
   0  -4  -4    5.39    4.78
   0  -4   4    4.00    6.37
   0  -4  -5   62.79    6.92
   0  -4   5   57.38    6.67
   0   4  -5   37.45    4.83
   0   4   5   65.27    7.67
   0   4   6   10.16    7.30
   0   4  -6    6.94    6.54
   0  -4  -6    8.13    4.57
   0  -4   6    8.32    4.46
   0   4  -7   45.94    5.30
   0  -4  -7   68.67    6.69
   0   4   7   50.39    5.60
   0  -4   7   48.74    4.95
   0  -4   8   -1.47    4.82
   0   4   8    2.17    7.21
   0  -4  -8    1.46    6.12
   0   4  -8   -0.15    7.29
   0   4  -9   27.31    7.72
   0   4   9   15.56    5.23
   0  -4   9   20.75    6.99
   0  -4  -9    9.55    4.38
   0  -4  10   54.83    7.25
   0   4 -10   61.67    7.83
   0  -4 -10   27.56    4.64
   0   4  10   37.94    5.95
   0  -4  11    7.78    5.09
   0  -4 -11    6.52    6.66
   0   4 -11    6.38    5.36
   0   4  11    8.14    7.95
   0  -4 -12   96.06    7.44
   0   4  12  107.44    8.83
   0  -4  12  104.20    8.02
   0   4 -12  110.83    8.78
   0  -4 -13   18.14    5.03
   0  -4  13   20.24    5.44
   0   4 -13   28.67    8.51
   0   4  13   26.37    8.41
   0  -4 -14   84.75    7.96
   0  -4  14   79.86    6.23
   0   4  14   71.07    6.74
   0   4 -14  100.49    8.84
   0  -4 -15   18.57    7.71
   0  -4  15   17.84    5.80
   0   4 -15   14.22    8.74
   0   4  15   13.21    6.46
   0  -4 -16   25.44    5.99
   0  -4  16   34.91    8.39
   0   4  16   26.34    6.91
   0   4 -16   38.21    8.91
   0   4 -17   31.36    6.48
   0  -4 -17   31.00    6.38
   0  -4  17   44.32    9.08
   0   4  17   23.75    7.10
   0   4 -18   22.22    9.34
   0  -4 -18   20.41    6.29
   0   4  18   18.39   10.13
   0  -4  18   20.10    6.67
   0  -6   0   -0.15    6.10
   0  -6   0    2.65    9.38
   0  -6  -1   20.68    9.66
   0  -6   1   18.51    6.15
   0  -6   1   29.72    9.33
   0  -6  -1   23.24    8.74
   0  -6   2   45.39    8.36
   0  -6  -2   57.01    9.92
   0  -6  -2   42.71    6.63
   0  -6   2   22.15    6.56
   0  -6  -3   36.98    6.59
   0  -6   3   34.43    6.08
   0  -6  -3   51.48   10.12
   0  -6   3   45.87    9.15
   0  -6  -4   -1.35    9.16
   0  -6  -4   -0.43    7.13
   0  -6   4   -2.68    7.91
   0  -6   4    0.35    8.72
   0  -6  -5   20.92    9.35
   0  -6  -5   22.41    9.79
   0  -6   5   15.95    8.01
   0  -6   5   10.88    6.41
   0  -6  -6   13.11    9.56
   0  -6  -6   12.63    7.00
   0  -6   6   10.49    5.66
   0  -6   6   10.27    6.10
   0  -6  -7   50.56   10.15
   0  -6  -7   59.36    9.93
   0  -6   7   53.50    9.53
   0  -6   7   41.77    8.17
   0  -6   8    1.53    7.98
   0  -6  -8   -0.25    9.71
   0  -6  -8    3.12    6.97
   0  -6   8    2.10    9.42
   0  -6   9    3.76    5.74
   0  -6  -9    3.83    7.13
   0  -6  -9    4.78    9.85
   0  -6   9    2.75    9.82
  -1  -1   0  657.42   17.30
   1  -1   0  719.23   16.98
  -1  -1   0  673.12   18.68
   1  -1   0  796.89   18.65
  -1  -1  -1    3.63    4.26
   1   1   1   10.53    6.76
   1  -1   1    1.63    4.54
  -1   1  -1    1.71    4.51
   1  -1   2  921.42   20.03
  -1  -1  -2 1156.27   25.06
   1   1   2  749.80   18.00
  -1   1  -2 1173.54   24.89
   1  -1   3  258.08    9.57
  -1  -1  -3  148.27    6.70
  -1   1  -3  186.06    7.27
   1   1   3  247.33    9.84
   1  -1   4   10.36    4.22
  -1  -1  -4   13.72    5.63
   1   1   4    9.81    4.46
  -1   1  -4    9.70    4.30
  -1  -1  -5 1308.18   28.22
   1  -1   5 1928.87   32.94
   1   1   5 1942.98   39.02
  -1   1  -5 1421.02   24.79
  -1   1  -6  259.69    8.26
  -1  -1  -6  191.73    6.79
   1   1   6  272.30    9.14
   1  -1   6  198.59    6.47
  -1   1  -7   30.53    5.54
  -1  -1  -7   27.19    5.50
   1   1   7   29.90    5.56
   1  -1   7   25.82    5.58
  -1  -1  -8  555.59   13.50
  -1   1  -8  398.31    9.32
   1   1   8  390.92    9.96
   1  -1   8  419.78    9.67
  -1   1  -9  274.24    8.39
   1   1   9  194.07    6.42
   1  -1   9  296.42    8.67
  -1  -1  -9  206.30    6.62
  -1  -1 -10 1553.09   30.65
  -1   1 -10 1115.04   20.09
   1   1  10 1550.52   30.51
   1  -1  10 1176.35   21.28
  -1   1 -11    0.56    3.94
   1   1  11   -0.55    5.50
   1  -1  11    1.44    5.61
  -1  -1 -11    1.16    5.37
  -1   1 -12    4.51    3.98
   1   1  12    5.21    3.93
   1  -1  12   10.14    5.76
  -1  -1 -12    2.44    4.03
  -1   1 -13   14.84    4.11
   1   1  13   15.75    4.25
  -1  -1 -13   16.43    4.17
   1  -1  13   20.61    4.30
  -1   1 -14    8.13    5.88
   1   1  14    4.03    4.11
  -1  -1 -14   11.13    5.65
   1  -1  14    4.05    4.18
  -1   1 -15    2.23    4.12
   1   1  15    0.05    5.79
  -1  -1 -15    2.56    4.18
   1  -1  15    6.95    5.91
  -1   1 -16  175.88    6.14
   1   1  16  167.98    6.29
  -1  -1 -16  219.75    8.45
   1  -1  16  184.03    6.29
  -1   1 -17    0.56    6.27
   1   1  17   -2.50    4.49
  -1  -1 -17    2.92    6.59
   1  -1  17    0.35    6.41
   1  -1  18   44.00    4.90
  -1   1 -18   53.68    6.79
   1   1  18   54.63    7.09
  -1  -1 -18   40.44    4.95
   1  -1  19    1.06    6.83
  -1   1 -19    3.19    4.73
   1   1  19   -3.59    5.09
  -1  -1 -19    5.22    6.78
   1  -1  20   20.08    5.22
  -1   1 -20   26.59    7.17
   1   1  20   21.24    7.47
  -1  -1 -20   23.16    7.13
   1  -1  21    4.68    5.05
  -1   1 -21    3.07    5.11
   1   1  21    4.87    5.63
  -1  -1 -21   -0.60    5.38
   1  -1  22   53.69    8.30
  -1   1 -22   55.86    8.06
   1   1  22   45.94    6.36
  -1  -1 -22   43.75    6.05
   1  -1  23   -0.79    8.09
  -1   1 -23   -1.38    7.91
   1   1  23    2.48    8.88
  -1  -1 -23    1.34    5.64
  -1  -3   0   50.71    4.52
   1  -3   0   27.30    4.37
   1  -3   0   60.69    6.19
  -1  -3   0   43.17    4.95
   1  -3   1   80.59    4.78
   1  -3   1   76.98    4.88
  -1  -3  -1  104.36    7.01
  -1  -3  -1   83.02    5.07
  -1  -3  -2   64.70    6.57
   1  -3   2   24.39    4.37
   1  -3   2   60.37    6.01
   1  -3   3   97.55    4.98
  -1   3  -3  134.63    6.84
  -1  -3  -3  128.08    6.70
   1   3   3  148.36    7.61
  -1   3  -4  307.70    8.73
   1   3   4  194.00    6.88
   1  -3   4  238.64    6.82
  -1  -3  -4  297.96    8.98
  -1  -3  -5  200.29    6.53
  -1   3  -5  268.33    7.07
   1   3   5  357.82   10.46
   1  -3   5  262.90    6.98
  -1   3  -6   18.99    4.39
  -1  -3  -6   15.33    4.07
   1   3   6   31.36    6.53
   1  -3   6   22.48    4.23
  -1  -3  -7    8.09    4.11
  -1   3  -7   15.52    6.21
   1   3   7    8.81    6.91
   1  -3   7    9.28    5.87
   1   3   8  414.04   11.87
   1  -3   8  293.11    7.34
  -1  -3  -8  245.10    7.49
  -1   3  -8  302.03    7.51
   1  -3   9    1.48    4.28
  -1  -3  -9    1.89    5.91
   1   3   9    6.31    6.89
  -1   3  -9    0.35    4.56
  -1   3 -10  233.99    6.93
  -1  -3 -10  307.41    9.66
   1  -3  10  227.71    6.62
   1   3  10  208.78    7.69
  -1   3 -11   11.95    6.55
  -1  -3 -11    9.64    6.39
   1  -3  11    8.83    6.29
   1   3  11   13.52    7.23
  -1  -3 -12   16.57    4.75
  -1   3 -12   19.01    4.92
   1  -3  12   17.15    4.76
   1   3  12   18.40    5.29
  -1  -3 -13   16.75    6.68
  -1   3 -13   10.82    4.89
   1  -3  13   17.48    6.69
   1   3  13   16.89    7.67
  -1  -3 -14  207.20    7.56
  -1   3 -14  209.78    6.76
   1  -3  14  209.65    6.77
   1   3  14  288.84   10.75
  -1  -3 -15   64.08    7.71
  -1   3 -15   66.36    7.49
   1   3  15   77.56    8.61
   1  -3  15   48.93    5.21
  -1  -3 -16   26.29    7.69
  -1   3 -16   28.90    7.40
   1   3  16   21.41    5.84
   1  -3  16   22.88    5.12
  -1   3 -17    1.28    7.35
   1   3  17    7.09    8.28
   1  -3  17    6.01    5.25
  -1  -3 -17    4.27    8.06
  -1   3 -18    3.51    5.26
   1   3  18    5.72    6.17
  -1  -3 -18    5.69    8.39
   1  -3  18    3.83    5.62
   1   3  19   16.40    9.01
  -1   3 -19   21.14    8.28
   1  -3  19   15.67    5.81
  -1  -3 -19   21.85    8.70
  -1   3 -20    3.25    8.10
   1   3  20   11.05    9.10
  -1  -3 -20    8.28    6.38
   1  -3  20    7.61    8.23
  -1   3 -21   -4.83    8.71
   1   3  21    4.57    9.60
  -1  -3 -21    3.67    6.74
   1  -3  21    1.09    8.86
  -1  -5   0   93.17    7.73
   1  -5   0  111.75    8.28
  -1  -5   0  115.35    8.72
   1  -5   0  120.46    8.60
  -1  -5  -1   10.40    7.22
  -1  -5  -1   12.26    8.12
   1  -5   1   23.02    7.75
   1  -5   1   17.23    7.28
  -1  -5  -2   69.35    8.00
   1  -5   2   50.26    5.41
  -1  -5  -2   85.43    8.79
   1  -5   2   71.35    7.94
   1  -5   3   65.67    5.26
  -1  -5  -3   41.85    6.19
  -1  -5  -3   70.75    6.17
   1  -5   3   57.82    5.53
  -1  -5  -4    7.07    5.60
   1  -5   4    3.42    4.76
  -1  -5  -4    7.31    5.90
   1  -5   4   11.54    7.24
  -1  -5  -5   66.31    8.56
  -1  -5  -5   40.93    6.13
   1  -5   5   60.81    7.15
   1  -5   5   45.81    5.62
   1  -5   6    1.67    4.70
  -1  -5  -6   -1.51    5.59
  -1  -5  -6   -0.09    5.65
   1  -5   6    1.50    5.50
  -1  -5  -7   13.85    5.57
   1  -5   7   15.00    4.92
   1   5   8   93.97    9.16
  -1  -5  -8   40.60    5.96
   1  -5   8   77.96    7.59
   1  -5   9    3.68    5.02
  -1   5  -9    3.63    8.25
  -1  -5  -9    1.15    7.76
   1   5   9   12.43    8.58
   1  -5  10   15.65    7.34
  -1  -5 -10   10.33    7.79
  -1   5 -10   14.60    6.17
   1   5  10   13.99    8.87
   1  -5  11    3.35    7.64
  -1  -5 -11    0.60    5.49
  -1   5 -11    4.95    8.79
   1   5  11    2.98    6.29
   1   5  12    3.60    9.44
  -1  -5 -12    4.42    8.14
   1  -5  12    3.41    5.60
  -1   5 -12    3.32    6.60
  -1  -5 -13   25.44    6.10
   1  -5  13   32.00    6.15
  -1   5 -13   56.52   10.02
   1   5  13   32.74    6.99
  -1  -5 -14    1.84    8.77
   1  -5  14    5.97    8.66
  -1   5 -14    7.66    9.72
   1   5  14   -4.16   10.27
  -1   5 -15   32.40   10.44
  -1  -5 -15   18.51    9.29
   1  -5  15   28.75    9.06
   1   5  15   24.35   10.83
   2   0   0  247.32   16.49
   2   0   1   -0.28    6.99
  -2   0  -1    1.20    6.81
  -2   0  -2 1944.67   44.23
   2   0   2 2031.33   47.79
  -2   0  -3    0.48    5.82
   2   0   3    0.19    5.97
   2   0   4 3965.72   86.86
  -2   0  -4 3954.68   83.22
   2   0   5   -0.04    6.08
  -2   0  -5    0.02    4.28
  -2   0  -6 2399.22   50.80
   2   0   6 2454.78   53.90
  -2   0  -7    2.60    5.44
   2   0   7    1.61    5.43
   2   0   8    2.25    3.75
  -2   0  -8    2.90    5.55
  -2   0  -9    0.69    5.54
   2   0   9   -2.53    5.81
  -2   0 -10  275.13    7.92
   2   0  10  370.99   10.55
   2   0  11    0.55    3.97
  -2   0 -11   -0.95    5.67
   2   0  12  124.74    5.50
  -2   0 -12  119.74    5.35
   2   0  13   -0.32    4.26
  -2   0 -13    1.08    4.13
   2   0  14  364.30   10.27
  -2   0 -14  362.74   10.04
   2   0  15   -2.20    6.25
  -2   0 -15   -0.33    4.25
   2   0  16   24.48    6.41
  -2   0 -16   14.89    4.59
   2   0  17    0.63    6.59
  -2   0 -17   -0.29    6.25
   2   0  18   25.86    6.98
  -2   0 -18   27.06    6.64
   2   0  19    2.64    7.25
  -2   0 -19   -1.75    4.66
   2   0  20   34.86    7.99
  -2   0 -20   25.86    5.29
   2   0  21    4.28    7.59
  -2   0 -21    0.30    5.22
   2   0  22    4.05    8.36
  -2   0 -22    4.53    5.49
   2   0  23    6.67    8.77
  -2   0 -23   -2.04    8.10
   2  -2   0 1221.28   20.52
  -2  -2   0 1079.41   22.91
  -2  -2   0  646.39   15.80
   2  -2   0  831.22   16.17
   2  -2   1  523.10   11.62
  -2  -2  -1  461.67   11.99
   2   2   2  127.98    6.34
  -2   2  -2  196.10    7.45
  -2  -2  -2  171.37    7.40
   2  -2   2  203.97    7.54
  -2   2  -3  243.75    6.93
   2  -2   3  314.95    8.88
  -2  -2  -3  170.41    6.43
   2   2   3  217.19    7.60
   2   2   4   21.97    4.54
  -2   2  -4   30.41    5.81
   2  -2   4   34.59    5.67
  -2  -2  -4   26.80    5.38
   2  -2   5    6.96    5.74
  -2  -2  -5    2.44    3.60
   2   2   5    3.32    4.12
  -2   2  -5    5.83    5.85
   2  -2   6  456.26    9.63
  -2   2  -6  463.59    9.61
  -2  -2  -6  402.13   10.02
   2   2   6  428.69   10.80
   2  -2   7   95.59    5.06
   2   2   7  140.06    7.41
  -2  -2  -7  129.32    6.68
  -2   2  -7  128.82    6.87
  -2  -2  -8   38.33    4.40
   2  -2   8   97.04    6.33
  -2   2  -8   42.66    4.47
   2   2   8   36.42    5.01
  -2  -2  -9   21.90    5.83
   2  -2   9   18.92    4.11
   2   2   9   18.13    4.73
  -2   2  -9   20.34    4.20
  -2  -2 -10  236.78    7.23
   2  -2  10  229.39    6.53
   2   2  10  221.78    7.25
  -2   2 -10  314.49    8.78
  -2  -2 -11   27.19    4.69
   2   2  11   26.15    4.78
   2  -2  11   40.17    5.93
  -2   2 -11   27.60    4.36
  -2  -2 -12  228.24    7.37
   2   2  12  216.72    7.31
   2  -2  12  216.52    6.34
  -2   2 -12  221.75    6.39
   2   2  13    1.21    4.68
   2  -2  13   -1.70    5.96
  -2   2 -13    1.61    4.27
  -2  -2 -13    6.35    6.44
   2   2  14    7.95    6.75
   2  -2  14   -0.56    4.29
  -2   2 -14    5.63    6.31
  -2  -2 -14    4.18    6.64
   2   2  15  209.81    7.31
  -2  -2 -15  298.85   10.01
   2  -2  15  225.92    6.82
  -2   2 -15  215.10    6.72
   2   2  16    2.20    4.92
   2  -2  16    0.90    4.64
  -2   2 -16   -0.90    4.68
  -2  -2 -16    1.42    5.00
   2   2  17    7.12    5.21
   2  -2  17   10.28    6.83
  -2  -2 -17    9.22    5.10
  -2   2 -17    7.33    6.91
  -2   2 -18  122.99    7.85
  -2  -2 -18  129.62    9.09
   2  -2  18  138.23    7.96
   2   2  18  105.95    6.61
   2   2  19    9.39    5.59
  -2  -2 -19    4.52    5.47
  -2   2 -19    7.85    7.36
   2  -2  19    5.99    5.17
  -2   2 -20   23.54    7.55
   2   2  20   14.62    5.75
  -2  -2 -20   20.14    8.32
   2  -2  20   14.64    5.40
  -2   2 -21   18.54    5.71
   2   2  21   32.46    8.85
  -2  -2 -21   25.68    6.20
   2  -2  21   29.70    7.93
   2   2  22   16.12    9.01
  -2  -2 -22   -0.78    8.72
  -2   2 -22    4.06    6.02
   2  -2  22   -0.17    5.82
   2  -4   0    3.71    4.62
  -2  -4   0    4.78    6.42
  -2  -4   0   11.37    7.19
   2  -4   0    5.74    4.70
  -2  -4  -1  142.41    7.79
   2  -4   1  114.36    5.59
  -2  -4  -1  164.64    8.35
   2  -4   1  154.46    7.48
  -2  -4  -2   22.37    6.60
  -2  -4  -2   18.13    7.14
   2  -4   2   15.58    6.42
   2  -4   2   17.33    6.36
  -2  -4  -3   10.62    5.00
   2  -4   3   18.09    4.52
  -2  -4  -3   19.64    6.77
   2  -4   3   23.49    6.38
   2  -4   4  109.18    5.29
  -2  -4  -4  160.50    8.04
   2  -4   4  166.77    7.54
  -2  -4  -5   -1.34    6.35
   2  -4   5    2.75    6.04
   2   4   5    4.59    7.16
  -2   4  -6   11.91    4.69
  -2  -4  -6    8.62    4.69
   2  -4   6   17.03    6.17
   2   4   6   14.01    7.37
  -2  -4  -7   53.94    6.89
  -2   4  -7   56.52    6.95
   2  -4   7   55.05    6.74
   2   4   7   50.15    7.70
   2   4   8    3.03    5.46
  -2  -4  -8    3.97    6.47
  -2   4  -8    2.24    6.92
   2  -4   8    5.47    6.37
   2  -4   9  153.64    6.23
  -2  -4  -9  106.40    6.24
  -2   4  -9  212.75    8.61
   2   4   9  209.11    9.99
  -2   4 -10   34.55    7.43
   2  -4  10   25.99    4.98
  -2  -4 -10   16.97    5.06
   2   4  10   33.23    7.98
   2  -4  11   58.55    7.06
  -2  -4 -11   53.05    7.48
  -2   4 -11   44.11    5.69
   2   4  11   54.75    8.52
  -2  -4 -12    2.56    7.49
   2  -4  12   -0.15    4.97
  -2   4 -12    3.85    7.91
   2   4  12    2.76    5.99
  -2  -4 -13   38.06    5.85
   2  -4  13   65.07    8.05
  -2   4 -13   58.70    8.62
   2   4  13   66.44    9.17
  -2  -4 -14   27.41    8.29
   2  -4  14   31.16    7.99
  -2   4 -14   29.43    8.37
   2   4  14   33.63    9.21
  -2  -4 -15   52.37    8.79
   2  -4  15   45.30    5.89
  -2   4 -15   66.95    8.65
   2   4  15   73.04    9.89
  -2  -4 -16    6.49    6.22
   2  -4  16   -1.25    5.78
   2   4  16    2.38    9.85
  -2   4 -16    0.77    8.18
  -2  -4 -17   14.69    6.76
   2   4  17   16.54   10.41
   2  -4  17   13.05    5.93
  -2   4 -17    8.09    6.03
   2   4  18    2.62    7.64
   2  -4  18    1.81    6.26
  -2   4 -18    1.09    8.83
  -2  -4 -18    2.76    7.06
   2  -6   0    9.82    6.48
  -2  -6   0    9.35    5.97
  -2  -6   0   12.11    7.21
   2  -6   0   35.92    9.16
   2  -6   1  198.57   10.45
  -2  -6  -1   85.60    8.09
   2  -6   1  215.43   10.56
  -2  -6  -1  177.96   10.49
   2  -6   2    2.45    6.00
  -2  -6  -2   10.40   10.14
   2  -6   2   10.39    6.01
  -2  -6  -2    1.92    6.24
   2  -6   3    4.90    5.99
  -2  -6  -3   -0.20    6.19
  -2  -6  -3    3.41    7.13
   2  -6   3    1.36    5.99
  -2  -6  -4   -1.05    8.82
  -2  -6  -4    2.37    7.05
   2  -6   4   -4.01    8.34
   2  -6   4    1.58    5.89
  -2  -6  -5    9.09    9.30
  -2  -6  -5   11.91   10.24
   2  -6   5   16.91    8.12
   2  -6   5    5.68    5.96
  -2  -6  -6    7.93    7.33
  -2  -6  -6    3.95    6.60
   2  -6   6    3.67    5.76
   2  -6   6    4.22    6.13
  -2  -6  -7   19.00    6.75
   2  -6   7   26.63    6.63
  -2  -6  -7   16.01   10.11
   2  -6   7   25.93    8.24
  -2  -6  -8    5.24    9.81
  -2  -6  -8    4.02    6.97
   2  -6   8    3.49    9.52
   2  -6   8   11.90    8.24
   2  -6   9   18.47    8.28
   3  -1   0 2045.71   38.06
  -3  -1   0 1481.36   34.94
  -3  -1   0 1932.72   44.49
   3  -1   0 3147.99   53.42
   3  -1   1 1326.98   24.67
   3   1   1 1348.67   31.00
  -3   1  -1 1739.29   31.67
  -3  -1  -1 1105.48   27.00
   3  -1   2  558.15   13.79
  -3  -1  -2  477.85   14.54
  -3   1  -2  543.22   13.58
   3   1   2  484.65   15.13
  -3   1  -3   11.06    6.09
  -3  -1  -3   10.43    5.35
   3   1   3   10.08    5.99
   3  -1   3   12.43    6.02
  -3  -1  -4    1.14    5.27
   3   1   4    2.17    5.50
  -3   1  -4    2.04    3.98
   3  -1   4    1.33    4.00
  -3  -1  -5  289.96    9.84
   3  -1   5  226.46    7.00
   3   1   5  302.89   10.21
  -3   1  -5  298.40    8.91
  -3  -1  -6  278.19    8.66
   3   1   6  269.64    8.34
   3  -1   6  386.17    9.74
  -3   1  -6  378.73    9.46
   3   1   7    0.11    5.34
  -3   1  -7    0.53    3.53
   3  -1   7   -1.21    5.41
  -3  -1  -7    0.87    5.28
  -3   1  -8   84.06    4.83
   3   1   8  110.42    6.55
   3  -1   8   91.42    4.98
  -3  -1  -8  108.29    6.77
  -3   1  -9  658.09   12.99
   3   1   9  476.04   11.34
   3  -1   9  524.82   10.85
  -3  -1  -9  680.71   15.86
  -3   1 -10  172.82    7.09
   3   1  10  125.19    5.52
   3  -1  10  181.47    7.35
  -3  -1 -10  180.97    7.65
  -3   1 -11   15.58    4.07
   3   1  11   20.48    5.77
   3  -1  11   16.79    4.31
  -3  -1 -11   16.07    4.12
  -3   1 -12   -1.33    5.82
   3   1  12   -0.52    3.94
  -3  -1 -12    2.55    5.78
   3  -1  12    2.26    4.19
  -3   1 -13   47.45    4.60
   3   1  13   41.98    4.53
   3  -1  13   44.71    4.70
  -3  -1 -13   39.48    4.79
  -3   1 -14   34.76    4.69
   3   1  14   41.16    6.56
  -3  -1 -14   35.38    4.89
   3  -1  14   34.21    4.58
  -3   1 -15    2.16    4.28
   3   1  15    1.08    6.45
  -3  -1 -15   -5.30    6.36
   3  -1  15   -0.68    4.48
  -3   1 -16   16.24    4.75
   3   1  16   20.55    4.75
  -3  -1 -16   21.20    6.61
   3  -1  16   26.92    6.86
  -3   1 -17   42.57    4.95
   3   1  17   44.79    7.37
  -3  -1 -17   35.18    5.15
   3  -1  17   38.01    5.09
  -3   1 -18   10.87    6.97
   3   1  18    9.04    5.30
  -3  -1 -18    7.77    4.94
   3  -1  18   11.87    7.37
   3  -1  19    1.27    5.07
  -3   1 -19    1.24    7.04
   3   1  19   -0.94    5.45
  -3  -1 -19   -1.28    5.13
   3  -1  20    3.22    7.55
  -3   1 -20    2.50    5.35
   3   1  20    3.71    7.99
  -3  -1 -20    3.55    7.55
   3  -1  21    4.74    5.59
  -3   1 -21    3.61    7.96
   3   1  21    8.30    6.05
  -3  -1 -21    6.64    7.87
  -3   1 -22   38.99    6.11
   3  -1  22   39.38    6.36
   3   1  22   44.82    6.69
  -3  -1 -22   40.71    8.62
  -3   1 -23    5.87    8.68
   3  -1  23    6.06    8.84
   3   1  23    4.67    9.51
  -3  -1 -23   14.12    8.62
  -3  -3   0   -0.79    5.48
   3  -3   0    1.64    5.79
   3  -3   0    1.58    4.11
  -3  -3   0    1.57    6.18
  -3  -3  -1    3.44    4.15
   3  -3   1    7.72    5.67
  -3  -3  -1    5.63    4.38
   3  -3   1    3.79    4.09
  -3  -3  -2   13.73    6.04
   3  -3   2    9.83    4.07
   3  -3   2    7.69    4.05
   3  -3   3  151.35    5.42
  -3   3  -3  140.43    5.30
  -3  -3  -3  119.05    5.53
   3   3   3  193.20    8.53
   3  -3   4  159.44    5.59
  -3   3  -4  221.10    7.53
  -3  -3  -4  189.76    7.79
   3   3   4  139.57    6.28
  -3   3  -5  283.57    8.26
  -3  -3  -5  176.17    6.52
   3  -3   5  208.38    6.11
   3   3   5  279.82    9.82
  -3   3  -6    4.81    6.02
  -3  -3  -6    0.29    6.03
   3  -3   6    0.02    5.94
   3   3   6   -0.69    4.91
  -3  -3  -7   54.47    6.53
  -3   3  -7   46.40    4.66
   3  -3   7   43.41    4.58
   3   3   7   62.31    7.42
   3  -3   8   66.66    6.34
  -3  -3  -8   41.85    4.88
  -3   3  -8   59.14    6.50
   3   3   8   61.18    7.56
   3  -3   9   27.00    6.20
  -3  -3  -9   31.79    6.70
   3   3   9   28.46    7.27
  -3   3  -9   29.15    6.28
  -3   3 -10   39.24    4.63
  -3  -3 -10   57.50    7.17
   3  -3  10   57.73    6.26
   3   3  10   38.88    5.66
  -3   3 -11  240.25    8.19
  -3  -3 -11  243.01    9.52
   3  -3  11  183.14    6.07
   3   3  11  262.23   10.55
  -3  -3 -12    0.26    5.07
  -3   3 -12    1.27    4.57
   3  -3  12    6.27    6.39
   3   3  12    1.82    5.40
  -3  -3 -13  143.05    8.62
  -3   3 -13  101.05    5.45
   3  -3  13  107.35    5.53
   3   3  13  151.41    9.24
  -3  -3 -14  122.38    8.62
  -3   3 -14   94.39    5.46
   3  -3  14  113.13    7.42
   3   3  14  132.47    9.26
  -3   3 -15   64.79    5.45
   3   3  15   98.12    9.05
   3  -3  15   99.18    7.50
  -3  -3 -15   48.41    6.36
  -3   3 -16   70.81    7.47
   3   3  16   60.84    6.59
   3  -3  16   56.26    5.40
  -3  -3 -16   43.72    6.37
  -3   3 -17   17.51    5.24
   3   3  17   15.80    8.69
   3  -3  17   20.74    5.31
  -3  -3 -17   22.30    8.66
  -3   3 -18    1.79    7.52
   3   3  18   -0.42    9.02
  -3  -3 -18    1.93    8.85
   3  -3  18    2.37    5.33
  -3   3 -19    6.38    8.02
   3   3  19    7.17    6.71
   3  -3  19    6.12    8.05
  -3  -3 -19   12.83    9.33
   3  -3  20   32.91    8.51
  -3   3 -20   29.77    6.02
   3   3  20   27.17    7.19
  -3  -3 -20   29.42    7.29
   3  -5   0   53.21    7.79
  -3  -5   0   60.53    8.86
   3  -5   0   56.13    7.78
  -3  -5   0   54.38    7.26
  -3  -5  -1   35.16    7.32
  -3  -5  -1   41.12    8.94
   3  -5   1   18.58    5.32
   3  -5   1   29.30    5.41
   3  -5   2  143.29    8.24
  -3  -5  -2  128.05    8.66
  -3  -5  -2   70.74    6.76
   3  -5   2  146.71    8.33
  -3  -5  -3  168.97    7.72
   3  -5   3  216.06    9.04
  -3  -5  -3  167.68    7.90
   3  -5   3   91.03    6.12
  -3  -5  -4   15.08    5.44
   3  -5   4   13.56    5.02
  -3  -5  -4   15.15    8.37
   3  -5   4    0.80    7.58
  -3  -5  -5   60.38    8.32
  -3  -5  -5   79.60    8.70
   3  -5   5   73.13    7.48
   3  -5   5   51.68    5.74
  -3  -5  -6    4.96    8.00
  -3  -5  -6    4.76    7.80
   3  -5   6   -0.59    7.20
   3  -5   6    4.62    5.20
  -3  -5  -7   94.87    8.87
   3  -5   7   69.57    5.77
   3  -5   7   60.95    6.08
  -3  -5  -8   54.21    8.35
   3   5   8   34.57    6.08
   3  -5   8   56.98    7.33
   3  -5   9   32.72    5.29
  -3   5  -9   30.92    6.13
  -3  -5  -9   41.22    8.43
   3   5   9   28.33    6.40
   3  -5  10    4.67    5.35
  -3  -5 -10    6.28    8.32
   3   5  10    2.92    6.23
  -3   5 -10    4.44    8.51
   3  -5  11   16.40    7.76
  -3  -5 -11   11.05    5.94
  -3   5 -11   10.13    6.22
   3   5  11    5.84    6.43
  -3   5 -12    6.73    8.94
  -3  -5 -12    4.12    8.78
   3  -5  12    3.54    5.36
   3   5  12   -0.63    9.47
  -3  -5 -13   13.88    6.63
   3  -5  13   15.46    5.93
  -3   5 -13   21.96    9.35
   3   5  13   11.24    7.14
  -3  -5 -14   -1.42    9.68
   3  -5  14    0.45    6.05
  -3   5 -14    0.16    9.67
   3   5  14   -3.75   10.28
   4   0   0  181.25   11.20
   4   0   0  195.51   10.98
  -4   0  -1    1.23    6.60
   4   0   1    0.71    4.36
   4   0   2   62.28    7.33
  -4   0  -2   46.53    5.29
  -4   0  -3    0.49    3.77
   4   0   3   -0.02    5.94
  -4   0  -4   17.05    5.54
   4   0   4   19.69    6.38
  -4   0  -5    0.96    5.43
   4   0   5    0.35    5.85
  -4   0  -6 1018.09   20.80
   4   0   6 1386.21   28.76
  -4   0  -7    0.56    3.76
   4   0   7   -0.05    5.63
  -4   0  -8  118.12    6.68
   4   0   8  126.29    6.94
  -4   0  -9    0.08    3.95
   4   0   9    3.05    5.72
  -4   0 -10   76.16    4.86
   4   0  10   80.22    5.11
  -4   0 -11   -0.23    4.18
   4   0  11   -0.82    6.00
  -4   0 -12  200.47    7.78
   4   0  12  158.66    6.13
   4   0  13    0.53    4.47
  -4   0 -13   -1.97    4.30
   4   0  14  127.10    7.76
  -4   0 -14   92.35    5.46
   4   0  15   -3.93    6.53
  -4   0 -15   -1.33    6.23
   4   0  16    2.80    4.65
  -4   0 -16   -0.49    6.44
   4   0  17   -0.67    5.10
  -4   0 -17   -0.54    4.81
   4   0  18  237.75    8.08
  -4   0 -18  287.84   10.03
   4   0  19    0.04    8.21
  -4   0 -19   -0.52    5.37
   4   0  20   44.89    8.41
  -4   0 -20   25.69    5.48
   4   0  21    3.49    8.57
  -4   0 -21   -0.26    7.75
   4   0  22   24.90    9.39
  -4   0 -22   17.22    8.35
   4   0  23   -4.19    9.48
  -4   0 -23   -2.04    6.01
   4  -2   0  289.64    8.48
  -4  -2   0  184.56    8.64
  -4  -2   0  229.59    9.14
   4  -2   0  185.32    6.19
   4  -2   1  238.65    7.91
   4  -2   1  255.31    8.14
  -4  -2  -1   96.83    5.73
  -4  -2  -2  247.16    9.34
   4   2   2  157.23    7.23
   4  -2   2  253.39    6.95
  -4   2  -2  241.46    6.83
   4  -2   3   54.00    6.16
  -4  -2  -3   29.70    4.37
  -4   2  -3   37.91    4.41
   4   2   3   24.13    5.04
  -4   2  -4  306.81    7.61
  -4  -2  -4  383.20   11.53
   4  -2   4  410.13    9.92
   4   2   4  398.77   12.03
  -4  -2  -5  502.03   13.03
   4   2   5  475.16   12.68
  -4   2  -5  565.34   10.93
   4  -2   5  578.61   11.06
  -4  -2  -6  249.64    9.18
  -4   2  -6  195.27    6.07
   4   2   6  175.30    7.32
   4  -2   6  257.81    7.93
   4  -2   7    8.38    5.69
  -4   2  -7    2.45    4.01
  -4  -2  -7    6.84    5.92
   4   2   7    5.26    6.55
  -4  -2  -8   60.66    6.38
   4  -2   8   45.59    4.32
  -4   2  -8   42.12    4.30
   4   2   8   46.07    5.37
  -4  -2  -9  295.94    9.84
   4  -2   9  288.82    8.23
  -4   2  -9  225.56    6.27
   4   2   9  223.39    8.00
  -4  -2 -10  120.56    7.49
   4  -2  10  114.45    6.59
   4   2  10  122.27    7.97
  -4   2 -10   89.66    4.83
   4   2  11   72.67    5.55
   4  -2  11   80.86    4.85
  -4   2 -11   68.65    4.71
  -4  -2 -11   95.68    7.26
   4   2  12   82.98    7.71
   4  -2  12   85.22    6.54
  -4   2 -12   76.76    6.33
  -4  -2 -12   79.67    7.21
   4   2  13    0.83    7.01
   4  -2  13    1.63    4.29
  -4   2 -13    1.21    4.22
  -4  -2 -13    1.64    6.82
   4   2  14   31.09    5.36
   4  -2  14   39.10    6.52
  -4   2 -14   32.99    4.62
  -4  -2 -14   40.20    7.29
   4   2  15   72.10    5.74
  -4   2 -15   87.46    6.98
   4  -2  15   91.35    7.02
  -4  -2 -15   69.87    5.76
   4  -2  16   61.25    7.07
   4   2  16   63.81    8.01
  -4   2 -16   46.84    5.12
  -4  -2 -16   34.45    5.55
   4   2  17    2.16    7.60
  -4  -2 -17    2.39    7.52
  -4   2 -17    2.95    4.99
   4  -2  17    5.74    6.83
   4   2  18   56.04    8.17
  -4  -2 -18   38.41    5.83
  -4   2 -18   28.26    5.39
   4  -2  18   59.21    7.59
   4   2  19   -0.76    5.79
  -4  -2 -19    4.42    8.44
  -4   2 -19    6.15    7.78
   4  -2  19   -2.55    5.34
   4   2  20   15.40    6.42
  -4  -2 -20   20.32    8.82
  -4   2 -20    8.01    5.77
   4  -2  20   20.96    5.78
   4   2  21    1.81    9.29
  -4  -2 -21   -3.81    6.54
  -4   2 -21    1.22    6.10
   4  -2  21   -1.55    8.01
  -4  -2 -22    4.13    9.32
   4  -4   0   61.67    5.02
  -4  -4   0   57.90    4.71
  -4  -4   0   47.78    5.87
   4  -4   0   90.06    6.85
  -4  -4  -1  211.09    7.72
   4  -4   1  332.21    9.12
  -4  -4  -1  309.81   10.75
   4  -4   1  225.99    6.71
   4  -4   2    4.32    6.26
  -4  -4  -2    1.02    4.54
  -4  -4  -2    3.41    7.01
   4  -4   2    0.68    4.39
   4  -4   3   67.41    6.45
  -4  -4  -3   35.64    5.11
  -4  -4  -3   31.49    5.30
   4  -4   3   72.41    6.49
   4  -4   4   90.29    6.67
  -4  -4  -4   52.84    5.35
   4  -4   4   43.57    4.75
  -4  -4  -5   21.75    5.00
   4  -4   5   33.95    6.23
   4   4   5   24.12    5.15
  -4   4  -6   15.25    6.42
  -4  -4  -6    9.91    6.71
   4  -4   6    6.93    4.57
   4   4   6   10.68    7.26
   4  -4   7    6.13    6.25
  -4  -4  -7    9.73    6.80
  -4   4  -7   14.30    6.67
   4   4   7    6.96    7.24
  -4   4  -8   40.20    6.93
   4   4   8   25.39    5.62
  -4  -4  -8   41.84    7.59
   4  -4   8   35.97    6.67
   4  -4   9   22.62    6.55
  -4  -4  -9   17.70    7.53
  -4   4  -9   18.54    6.92
   4   4   9   16.92    7.90
  -4   4 -10   17.50    5.09
   4  -4  10   11.08    4.79
  -4  -4 -10   20.17    7.80
   4   4  10   19.06    8.03
  -4   4 -11   31.15    7.31
  -4  -4 -11   35.13    8.22
   4  -4  11   34.27    7.00
   4   4  11   38.54    8.51
  -4  -4 -12   34.73    6.12
   4  -4  12   28.96    5.11
  -4   4 -12   30.53    5.37
   4   4  12   32.05    6.30
  -4  -4 -13  113.43    9.92
   4  -4  13  110.86    7.94
   4   4  13  111.84   10.19
  -4   4 -13   86.54    5.97
  -4  -4 -14   -0.93    8.96
   4  -4  14    5.61    7.71
  -4   4 -14    5.65    5.52
   4   4  14   -2.57    6.62
  -4  -4 -15   19.53    6.96
   4  -4  15   20.11    5.41
  -4   4 -15   23.29    5.69
   4   4  15   22.35    7.09
  -4  -4 -16    4.16    7.15
   4  -4  16    3.88    5.53
   4   4  16    5.86    7.34
  -4   4 -16   -0.42    5.64
   4  -4  17    3.88    6.15
   4   4  17    5.26   10.30
  -4   4 -17    5.07    8.50
  -4  -4 -17    4.84    7.63
   4  -4  18    1.52    6.30
   4   4  18    5.61   11.00
  -4  -4 -18    2.86    7.57
   4  -6   0   19.90    6.76
   4  -6   0   25.43    6.12
  -4  -6   0   31.94    8.52
  -4  -6   0   17.50    7.55
  -4  -6  -1   36.20    6.36
   4  -6   1   45.60    6.81
  -4  -6  -1   32.34    7.73
   4  -6   1   33.25    6.49
   4  -6   2   31.76    9.28
  -4  -6  -2   37.24   10.59
   4  -6   2   10.50    6.29
  -4  -6  -2   34.56    8.90
   4  -6   3   24.03    8.91
  -4  -6  -3   24.90   10.57
  -4  -6  -3   11.53    6.19
   4  -6   3   26.71    8.63
  -4  -6  -4    8.19    8.65
  -4  -6  -4    0.85   10.36
   4  -6   4    2.01    5.96
   4  -6   4    0.38    8.64
  -4  -6  -5    6.01    9.03
  -4  -6  -5   10.23    7.02
   4  -6   5    7.06    6.17
   4  -6   5    2.94    6.35
  -4  -6  -6   -0.21    9.35
  -4  -6  -6    2.48    6.99
   4  -6   6    4.32    8.41
   4  -6   6    1.32    6.51
   4  -6   7   36.41    8.79
  -4  -6  -7   25.96   10.14
  -4  -6  -7   15.56    6.92
   4  -6   7   30.09    9.52
  -4  -6  -8   -0.17    9.79
  -4  -6  -8    0.83    6.96
   4  -6   8   -2.63    9.47
   4  -6   8    0.45    6.06
   5  -1   0 1550.83   31.17
  -5  -1   0 1647.52   45.35
  -5  -1   0 1520.10   43.23
   5  -1   0 2227.62   39.38
  -5  -1  -1   68.48    8.82
   5  -1   1   82.52    7.14
   5   1   1   60.50    9.47
  -5   1  -1   61.48    5.18
  -5   1  -2  811.22   17.09
  -5  -1  -2  694.27   21.06
   5  -1   2  596.24   13.06
   5   1   2  639.21   19.79
   5   1   3   41.32    6.36
   5  -1   3   38.33    4.56
  -5   1  -3   41.42    4.63
  -5  -1  -3   45.73    6.39
  -5   1  -4  267.45    7.78
   5   1   4  300.57   11.05
  -5  -1  -4  331.03   11.83
   5  -1   4  336.31    9.69
   5  -1   5  135.20    7.04
   5   1   5   80.27    5.59
  -5   1  -5   90.17    6.84
  -5  -1  -5  118.25    7.80
   5   1   6  376.60   11.19
   5  -1   6  386.63    9.85
  -5   1  -6  354.01    9.49
  -5  -1  -6  298.08    9.42
   5   1   7  158.70    7.49
   5  -1   7  167.63    7.00
  -5   1  -7  159.99    6.62
  -5  -1  -7  167.74    7.90
   5   1   8  403.96   11.22
   5  -1   8  419.41   10.29
  -5   1  -8  373.78    9.34
  -5  -1  -8  420.87   11.91
   5   1   9   27.43    6.10
   5  -1   9   24.81    4.35
  -5  -1  -9   21.04    4.48
  -5   1  -9   19.90    4.03
   5   1  10   73.42    6.53
  -5  -1 -10   62.89    5.07
   5  -1  10   80.07    6.39
  -5   1 -10   77.26    6.02
   5   1  11    0.30    6.04
  -5  -1 -11   -2.73    6.24
   5  -1  11   -0.57    4.16
  -5   1 -11    2.10    5.68
   5   1  12   29.51    4.71
  -5  -1 -12   35.45    6.65
   5  -1  12   37.55    6.46
  -5   1 -12   28.42    4.47
   5   1  13    4.73    6.43
  -5  -1 -13    8.84    6.50
   5  -1  13   10.61    6.15
  -5   1 -13    7.97    5.89
  -5   1 -14  231.45    6.92
   5   1  14  293.64    9.78
  -5  -1 -14  283.74    9.88
   5  -1  14  305.45    9.37
  -5   1 -15   -0.23    4.54
   5   1  15   -0.65    6.76
  -5  -1 -15   -1.58    6.65
   5  -1  15   -2.08    6.66
  -5   1 -16  123.64    6.31
   5   1  16  144.98    6.71
  -5  -1 -16  157.50    8.35
   5  -1  16  146.39    6.67
  -5   1 -17    3.03    5.01
   5   1  17    0.44    7.48
  -5  -1 -17    2.74    7.02
   5  -1  17   -0.83    5.04
  -5   1 -18   36.75    5.69
   5   1  18   38.65    5.84
  -5  -1 -18   50.51    7.69
   5  -1  18   58.35    8.19
   5   1  19    0.45    5.88
  -5  -1 -19    3.99    7.69
   5  -1  19    2.51    5.67
  -5   1 -19    3.15    7.66
   5  -1  20   21.48    8.16
   5   1  20   25.65    8.47
  -5  -1 -20   16.38    8.02
  -5   1 -20   20.09    8.17
   5  -1  21    2.75    6.18
   5   1  21   10.63    9.01
  -5  -1 -21   -1.45    8.48
  -5   1 -21    6.00    5.86
   5  -1  22    7.08    9.03
   5   1  22    4.23    6.63
  -5  -1 -22    7.86    8.63
  -5   1 -22    8.19    8.52
   5  -3   0  211.85    6.09
  -5  -3   0  169.46    6.47
  -5  -3   0  132.23    6.33
   5  -3   0  305.32    8.32
   5  -3   1   41.24    4.52
  -5  -3  -1   36.96    5.84
  -5  -3  -1   41.69    6.40
   5  -3   1   52.76    6.29
  -5  -3  -2  226.84    9.15
  -5  -3  -2  242.83    9.33
   5  -3   2  202.64    5.99
   5  -3   2  123.26    5.38
   5  -3   3  288.15    6.99
   5   3   3  334.76   11.44
  -5  -3  -3  341.68   11.21
   5  -3   4  256.13    8.00
  -5  -3  -4  248.45    9.49
   5   3   4  236.47    9.61
  -5   3  -4  240.09    7.80
  -5   3  -5    1.07    6.00
  -5  -3  -5    4.39    6.42
   5  -3   5    4.87    6.04
   5   3   5    3.38    4.80
  -5  -3  -6    4.93    4.70
   5   3   6    8.80    6.79
   5  -3   6    5.70    4.31
  -5   3  -6    2.18    4.23
  -5   3  -7   30.37    6.24
  -5  -3  -7   35.88    7.06
   5   3   7   33.57    7.07
   5  -3   7   24.97    4.37
   5  -3   8   71.59    6.58
  -5  -3  -8   79.82    7.59
  -5   3  -8   72.64    6.50
   5   3   8   75.44    7.64
   5  -3   9   75.65    6.47
  -5  -3  -9   81.84    7.90
  -5   3  -9   77.66    6.47
   5   3   9   88.00    8.40
  -5  -3 -10    1.51    7.34
   5  -3  10    1.42    6.20
   5   3  10    5.95    7.60
  -5   3 -10   -2.57    4.37
  -5  -3 -11  161.13    7.71
   5  -3  11  175.15    5.96
   5   3  11  252.12   10.93
  -5   3 -11  223.70    7.90
  -5  -3 -12    6.98    7.98
  -5   3 -12    8.15    4.47
   5  -3  12    9.93    6.44
   5   3  12    5.52    8.40
  -5   3 -13   72.42    5.32
   5  -3  13   83.09    5.25
   5   3  13   89.26    7.03
  -5  -3 -13  112.87    9.28
  -5   3 -14  130.56    6.09
   5  -3  14  168.12    8.06
   5   3  14  137.66    7.85
  -5  -3 -14  169.07   10.35
  -5   3 -15   42.24    5.24
   5  -3  15   57.88    7.15
   5   3  15   38.84    6.58
  -5  -3 -15   53.78    8.95
  -5   3 -16   18.49    7.39
  -5  -3 -16   30.71    9.32
   5   3  16   26.11    9.28
   5  -3  16   18.28    5.11
  -5   3 -17    8.45    5.22
   5   3  17    7.02    6.55
   5  -3  17    4.44    5.23
  -5  -3 -17    9.53    9.33
  -5   3 -18   35.80    8.18
   5   3  18   41.72    9.86
   5  -3  18   34.54    5.74
  -5  -3 -18   36.15    7.06
  -5   3 -19   16.76    8.33
   5   3  19   16.73    9.74
  -5  -3 -19   19.88   10.25
   5  -3  19    8.17    5.81
  -5   3 -20    6.24    6.40
   5  -3  20    8.31    8.39
   5   3  20    9.83   10.09
  -5  -3 -20    8.36   10.79
  -5  -5   0    1.72    6.88
  -5  -5   0    8.85    8.90
   5  -5   0    1.64    7.47
   5  -5   0   -1.89    7.46
  -5  -5  -1   17.34    8.83
  -5  -5  -1   11.27    6.96
   5  -5   1    3.52    5.17
   5  -5   1   13.16    5.23
   5  -5   2   32.73    7.51
  -5  -5  -2   26.20    7.50
  -5  -5  -2   34.67    8.86
   5  -5   2   30.18    7.29
   5  -5   3    2.75    5.01
  -5  -5  -3   -1.71    7.48
   5  -5   3    1.96    5.35
  -5  -5  -3    0.69    8.51
   5  -5   4   23.26    7.79
  -5  -5  -4   27.03    8.42
  -5  -5  -4   25.95    7.84
   5  -5   4   27.51    7.13
  -5  -5  -5   17.41    5.85
   5  -5   5   24.44    7.72
  -5  -5  -5   16.23    7.93
   5  -5   5   26.80    7.78
  -5  -5  -6    5.36    8.05
  -5  -5  -6    0.83    8.17
   5  -5   6    2.38    4.92
   5  -5   6    3.60    7.14
  -5  -5  -7   66.50    8.83
   5  -5   7   68.60    7.83
   5  -5   7   81.68    8.19
   5   5   8    1.91    8.54
  -5  -5  -8   13.00    8.48
   5  -5   8   11.28    5.34
   5  -5   9   54.31    5.42
  -5  -5  -9   68.89    9.59
  -5   5  -9   59.06    6.16
   5   5   9   77.45    9.50
   5  -5  10   21.77    7.70
  -5   5 -10   26.86    8.52
  -5  -5 -10   13.52    6.49
   5   5  10   18.65    9.02
   5  -5  11   32.11    5.88
  -5  -5 -11   34.18    9.69
  -5   5 -11   38.02    6.49
   5   5  11   45.47    9.74
  -5  -5 -12    3.01    7.08
   5  -5  12    3.17    5.60
  -5   5 -12   14.29    8.73
   5   5  12   16.83    7.03
   5   5  13    9.53   10.13
  -5  -5 -13    8.75   10.29
  -5   5 -13    2.64    8.79
   5  -5  13    2.33    8.49
  -5  -5 -14    4.84   10.68
   5  -5  14    9.06    8.42
   5   5  14    1.73    7.55
   6   0   0 5200.07   91.77
   6   0   0 5597.31  107.28
   6   0   1    0.30    5.66
  -6   0  -1   -0.10    5.78
   6   0   2  600.35   16.06
  -6   0  -2  477.75   13.76
   6   0   3    0.14    5.64
  -6   0  -3    0.99    5.37
   6   0   4  248.81    9.74
  -6   0  -4  210.52    8.40
  -6   0  -5    0.76    5.22
   6   0   5    0.97    5.95
  -6   0  -6    5.17    5.28
   6   0   6    3.32    4.18
  -6   0  -7   -1.25    3.71
   6   0   7   -0.16    5.75
  -6   0  -8    2.01    5.59
   6   0   8    3.95    4.26
  -6   0  -9   -0.90    4.20
   6   0   9    0.20    4.40
  -6   0 -10 1841.31   33.24
   6   0  10 1501.12   28.80
  -6   0 -11    1.55    4.29
   6   0  11   -1.31    6.55
  -6   0 -12  278.83    8.19
   6   0  12  293.03    8.73
  -6   0 -13    1.42    4.38
   6   0  13    0.43    6.99
   6   0  14   66.02    5.75
  -6   0 -14   81.30    7.65
   6   0  15   -3.18    7.38
  -6   0 -15    3.78    6.94
   6   0  16   20.22    7.55
  -6   0 -16   11.13    5.05
   6   0  17   -1.37    5.56
  -6   0 -17    0.58    7.33
   6   0  18    7.04    5.70
  -6   0 -18    6.33    5.79
   6   0  19    1.82    8.46
  -6   0 -19    6.98    7.89
   6   0  20   -1.30    9.07
  -6   0 -20    3.19    5.93
   6   0  21    1.58    9.30
  -6   0 -21   -0.05    8.35
  -6   0 -22   40.33    6.54
   6   0  22   52.27    7.35
  -6  -2   0  169.59    8.59
   6  -2   0  172.64    6.03
  -6  -2   0  210.21   10.13
   6  -2   0  267.42    8.23
   6  -2   1    0.17    5.94
  -6  -2  -1    0.35    5.81
   6  -2   1    7.03    5.90
  -6  -2  -1   -0.76    5.56
  -6   2  -2  414.58   10.15
  -6  -2  -2  381.72   12.98
   6   2   2  309.30   11.53
   6  -2   2  441.61   10.50
  -6   2  -3   21.65    4.42
   6  -2   3   27.31    6.16
  -6  -2  -3   24.30    6.46
   6   2   3   23.12    6.51
  -6  -2  -4   77.84    7.20
   6  -2   4   70.41    4.81
   6   2   4   76.71    7.49
  -6   2  -4   60.77    4.76
  -6  -2  -5   27.25    4.64
  -6   2  -5   28.80    4.36
   6   2   5   32.06    7.11
   6  -2   5   38.38    6.01
  -6  -2  -6    3.86    5.84
   6   2   6    4.18    6.58
  -6   2  -6    1.02    5.67
   6  -2   6    4.63    5.60
  -6  -2  -7   29.63    4.70
   6  -2   7   41.37    5.90
   6   2   7   28.49    5.10
  -6   2  -7   32.32    4.25
  -6   2  -8   93.36    6.22
   6  -2   8   73.33    4.77
   6   2   8  103.34    7.98
  -6  -2  -8   94.98    7.27
  -6   2  -9    6.66    4.05
   6  -2   9    7.06    3.98
   6   2   9    9.22    7.16
  -6  -2  -9    9.69    4.58
  -6   2 -10  193.32    5.90
   6  -2  10  194.74    6.04
   6   2  10  186.68    7.73
  -6  -2 -10  193.87    7.61
  -6   2 -11  108.18    6.52
   6   2  11   84.69    6.05
   6  -2  11   78.39    4.95
  -6  -2 -11   82.91    5.78
   6   2  12  340.35   10.30
  -6   2 -12  420.46   10.09
   6  -2  12  432.20   10.49
  -6  -2 -12  446.22   13.66
   6   2  13   92.41    8.17
  -6   2 -13   71.97    6.66
   6  -2  13   62.08    5.06
  -6  -2 -13   84.99    7.87
   6   2  14   81.99    6.31
  -6   2 -14   84.12    5.24
   6  -2  14  114.89    7.17
  -6  -2 -14   86.42    6.24
   6   2  15    9.04    5.59
  -6   2 -15    8.47    4.81
   6  -2  15   10.63    6.62
  -6  -2 -15   13.07    7.41
   6   2  16    1.96    5.52
  -6  -2 -16    1.34    5.41
  -6   2 -16    2.20    5.26
   6  -2  16    6.66    7.12
   6   2  17    2.36    5.85
  -6   2 -17    9.37    7.32
  -6  -2 -17    8.22    8.08
   6  -2  17    3.45    7.22
   6   2  18    1.98    6.12
  -6  -2 -18    2.78    8.30
  -6   2 -18    3.40    5.40
   6  -2  18    6.09    7.63
   6   2  19    3.16    8.79
  -6  -2 -19    2.34    6.10
  -6   2 -19    2.02    5.80
   6  -2  19    2.01    5.50
   6   2  20    6.79    9.27
  -6  -2 -20    7.42    6.57
  -6   2 -20   12.18    6.09
   6  -2  20    8.28    5.92
   6   2  21   14.56    7.05
  -6  -2 -21   16.59    9.76
  -6   2 -21   23.75    6.54
   6  -2  21   10.68    8.97
   6  -4   0   82.92    5.18
  -6  -4   0  105.20    8.71
   6  -4   0   48.29    4.84
  -6  -4   0   92.00    7.21
   6  -4   1   26.36    4.69
  -6  -4  -1   40.65    6.54
  -6  -4  -1   40.27    7.79
   6  -4   1   55.77    6.67
  -6  -4  -2    2.63    7.17
   6  -4   2    0.92    4.46
   6  -4   2    4.65    6.40
  -6  -4  -2    0.42    6.31
  -6  -4  -3    7.71    4.68
   6  -4   3    9.01    6.42
  -6  -4  -3    9.48    7.02
   6  -4   3   12.88    6.23
  -6  -4  -4   12.30    6.80
   6  -4   4   11.42    6.38
  -6  -4  -4   16.14    7.16
   6  -4   4   15.37    6.51
  -6  -4  -5  181.37    9.59
   6  -4   5  176.23    7.49
  -6   4  -6   14.17    6.63
  -6  -4  -6   15.80    7.81
   6  -4   6   20.62    6.55
   6   4   6   15.92    7.42
  -6  -4  -7   60.71    6.39
   6  -4   7   91.07    6.93
   6   4   7   86.63    8.28
  -6   4  -7   91.41    7.01
  -6  -4  -8   12.57    8.26
  -6   4  -8   20.54    6.66
   6   4   8   20.60    7.66
   6  -4   8   14.61    4.66
   6  -4   9   -1.02    6.70
  -6  -4  -9    2.78    8.42
  -6   4  -9    2.48    4.83
   6   4   9    2.07    5.45
   6   4  10  172.38   10.49
   6  -4  10  177.26    8.06
  -6  -4 -10  152.38    8.56
  -6   4 -10  176.99    8.10
  -6   4 -11   13.65    5.10
  -6  -4 -11   22.20    9.26
   6  -4  11   11.19    4.99
   6   4  11   16.83    8.52
  -6  -4 -12   29.60    9.92
  -6   4 -12   27.92    7.44
   6  -4  12   29.58    7.13
   6   4  12   20.80    6.74
  -6  -4 -13    3.53    9.59
  -6   4 -13   10.33    7.34
   6  -4  13    9.39    7.29
   6   4  13    2.65    9.45
  -6  -4 -14   40.87   10.47
  -6   4 -14   39.39    7.59
   6  -4  14   27.60    5.37
   6   4  14   37.46   10.09
   6  -4  15    8.73    5.47
  -6   4 -15    7.17    7.80
   6   4  15    8.43    7.38
  -6  -4 -15    9.75    7.33
   6   4  16   -0.40    7.39
   6  -4  16   -0.70    5.61
  -6   4 -16    4.03    5.56
  -6  -4 -16   -2.28    7.40
   6  -4  17    6.98    8.55
  -6   4 -17   14.14    6.20
   6   4  17   17.26   11.19
  -6  -4 -17   16.82    8.15
   6  -6   0    3.84    6.60
  -6  -6   0    4.81    8.56
  -6  -6   0   -1.95   10.58
   6  -6   0    4.56    5.99
   6  -6   1    4.85    6.52
  -6  -6  -1    2.74    6.18
  -6  -6  -1    2.37   10.51
   6  -6   1    2.30    5.98
  -6  -6  -2    2.41    8.79
   6  -6   2    3.27    9.14
  -6  -6  -2    6.41   10.24
   6  -6   2    2.23    5.91
   6  -6   3   65.99    9.27
  -6  -6  -3   65.84   10.69
   6  -6   3   24.63    6.15
  -6  -6  -3   48.15    7.03
  -6  -6  -4   18.88   10.14
   6  -6   4   21.58    9.04
  -6  -6  -4   15.32    9.55
   6  -6   4   11.52    6.21
  -6  -6  -5   29.76    6.97
  -6  -6  -5   40.58   10.04
   6  -6   5   36.20    6.32
   6  -6   5   32.02    6.24
  -6  -6  -6    6.61    9.71
   6  -6   6   -3.09    6.36
   6  -6   6   -5.34    8.88
  -6  -6  -6    3.29    9.68
   7  -1   0  142.25    7.10
   7  -1   0  126.88    7.34
   7  -1   1  376.63    9.59
  -7   1  -2   19.08    5.88
   7  -1   2   12.80    4.21
  -7  -1  -2   16.64    7.41
   7   1   2   17.31    9.03
  -7   1  -3    6.09    5.73
   7   1   3    7.05    7.62
  -7  -1  -3    5.29    6.02
   7  -1   3    6.69    5.46
   7   1   4  326.75   11.98
  -7  -1  -4  361.35   12.73
   7  -1   4  350.47    9.93
  -7   1  -4  362.95   10.20
   7  -1   5   87.59    6.19
  -7   1  -5   80.63    6.21
   7   1   5   79.50    7.11
  -7  -1  -5   74.87    7.35
   7   1   6 1635.47   34.56
   7  -1   6 1318.82   23.21
  -7   1  -6 1326.52   24.79
  -7  -1  -6 1300.67   28.14
   7   1   7   80.98    7.05
   7  -1   7   62.30    4.63
  -7   1  -7   74.39    6.08
  -7  -1  -7   67.89    5.52
   7   1   8  683.87   16.68
   7  -1   8  684.64   14.29
  -7  -1  -8  691.42   17.22
  -7   1  -8  502.19   11.06
   7   1   9   16.00    6.35
   7  -1   9   15.56    5.91
  -7  -1  -9   16.22    6.42
  -7   1  -9   11.37    4.04
   7   1  10   49.00    6.77
  -7  -1 -10   53.55    7.03
   7  -1  10   51.37    6.41
  -7   1 -10   31.02    4.27
   7   1  11   28.13    5.00
  -7  -1 -11   27.19    4.90
   7  -1  11   30.25    4.93
  -7   1 -11   37.06    6.10
   7   1  12    6.57    6.48
  -7  -1 -12    5.22    6.81
   7  -1  12    4.16    6.58
  -7   1 -12    3.73    4.45
   7   1  13   -1.04    4.79
  -7  -1 -13    2.04    6.84
   7  -1  13    4.00    6.88
  -7   1 -13    0.41    4.38
   7   1  14   20.34    7.16
   7  -1  14   18.63    7.10
  -7  -1 -14   11.66    5.02
  -7   1 -14   15.83    6.89
   7   1  15    0.25    7.23
  -7  -1 -15    3.06    5.04
  -7   1 -15    5.67    7.07
   7  -1  15    9.11    7.42
   7   1  16   25.55    5.50
  -7  -1 -16   30.98    7.56
  -7   1 -16   29.32    5.45
   7  -1  16   29.30    5.54
   7   1  17   16.55    7.94
  -7  -1 -17   10.38    7.63
  -7   1 -17    8.79    5.50
   7  -1  17   11.57    5.79
   7   1  18  190.48   10.22
  -7  -1 -18  141.04    7.30
  -7   1 -18  143.31    7.04
   7  -1  18  190.10    9.97
   7   1  19    5.34    6.15
  -7  -1 -19    9.65    5.89
  -7   1 -19    3.62    6.05
   7  -1  19    5.01    6.10
   7  -1  20   62.98    7.02
   7   1  20   61.42    6.92
  -7  -1 -20   60.21    6.58
  -7   1 -20   75.17    9.59
   7  -1  21    1.72    9.48
   7   1  21    4.18    9.95
  -7  -1 -21    3.45    6.45
  -7   1 -21    5.96    9.32
   7  -3   0   23.64    4.22
  -7  -3   0   24.92    6.87
   7  -3   0   16.61    4.30
  -7  -3   0   24.18    6.29
  -7  -3  -1  134.59    7.54
   7  -3   1  187.59    7.34
  -7  -3  -1  166.22    8.87
   7  -3   1  197.53    7.40
  -7  -3  -2    2.89    6.57
   7  -3   2   -0.68    4.18
  -7  -3  -2    1.34    5.58
   7  -3   2    0.69    5.96
   7  -3   3   37.23    4.60
  -7  -3  -3   52.61    7.40
  -7   3  -4  149.15    5.57
  -7  -3  -4  225.37   10.50
   7  -3   4  223.34    7.70
   7   3   4   95.80    6.11
   7   3   5   56.94    7.20
  -7  -3  -5   72.59    8.02
  -7   3  -5   71.93    6.51
   7  -3   5   56.30    4.65
  -7  -3  -6  332.67   12.54
  -7   3  -6  235.86    6.44
   7  -3   6  316.14    8.64
   7   3   6  273.89   10.99
  -7  -3  -7   14.04    7.47
   7   3   7   15.35    7.11
  -7   3  -7   16.90    6.06
   7  -3   7   10.70    4.39
   7  -3   8  130.32    5.53
  -7  -3  -8  182.80   10.04
  -7   3  -8  170.01    7.23
   7   3   8  169.00    9.54
  -7  -3  -9   65.79    8.52
   7  -3   9   40.61    4.68
  -7   3  -9   60.41    6.36
   7   3   9   60.25    8.20
  -7  -3 -10   65.28    6.50
   7  -3  10   65.64    4.97
  -7   3 -10   69.60    5.01
   7   3  10   92.36    9.12
   7  -3  11   -0.39    6.39
   7   3  11    1.98    8.27
  -7   3 -11    3.44    6.26
  -7  -3 -11   -1.97    8.11
   7  -3  12    1.18    4.55
   7   3  12    0.58    6.03
  -7   3 -12    1.04    4.59
  -7  -3 -12    3.92    8.34
   7  -3  13   13.77    6.71
   7   3  13   10.10    9.14
  -7  -3 -13   12.70    8.57
  -7   3 -13    5.20    4.71
  -7   3 -14   36.29    5.15
   7  -3  14   34.73    5.14
   7   3  14   51.58    9.54
  -7  -3 -14   43.74    9.24
  -7   3 -15  135.09    8.11
  -7  -3 -15  120.09    7.99
   7  -3  15  120.53    6.18
   7   3  15  118.92    8.27
  -7   3 -16   18.79    7.90
   7   3  16   21.06   10.12
   7  -3  16   16.69    5.24
  -7  -3 -16   29.74    9.47
  -7   3 -17    4.80    5.58
   7   3  17   10.58    7.12
   7  -3  17    3.39    7.73
  -7  -3 -17   10.49    9.86
  -7   3 -18   31.22    8.43
   7   3  18   33.51   10.69
   7  -3  18   33.95    8.03
  -7  -3 -18   31.05    7.69
  -7   3 -19   -2.41    9.08
   7   3  19    4.39   10.66
  -7  -3 -19    2.87   10.67
   7  -3  19    2.52    6.28
  -7  -5   0    1.25    7.08
  -7  -5   0    0.18    8.87
   7  -5   0    3.38    7.49
   7  -5   0    0.17    7.23
  -7  -5  -1   71.94    7.87
  -7  -5  -1   48.46    6.67
   7  -5   1   56.85    5.50
   7  -5   1   75.45    5.85
   7  -5   2   24.72    7.52
  -7  -5  -2   15.28    8.61
  -7  -5  -2   11.75    5.31
   7  -5   2   21.89    7.22
   7  -5   3   67.82    5.61
  -7  -5  -3   79.26    8.33
  -7  -5  -3   84.93    9.25
   7  -5   3   94.92    7.55
   7  -5   4   63.47    7.51
  -7  -5  -4   58.17    9.01
   7  -5   4   53.75    7.49
  -7  -5  -4   48.38    8.29
  -7  -5  -5    4.63    8.47
  -7  -5  -5    0.83    7.94
   7  -5   5    1.69    5.17
   7  -5   5   -2.80    7.38
  -7  -5  -6   -0.61    8.75
  -7  -5  -6   -2.23    8.11
   7  -5   6   -4.85    7.33
   7  -5   6   -2.25    7.48
  -7  -5  -7    6.16    8.85
   7  -5   7    2.59    5.26
   7  -5   7    8.84    7.53
  -7  -5  -7    5.51    8.46
  -7  -5  -8   70.55   10.19
   7  -5   8   64.46    7.92
   7  -5   8   32.17    5.83
   7  -5   9    3.87    5.35
  -7  -5  -9    2.54    9.62
   7   5   9    1.13    8.77
  -7   5 -10    5.00    7.99
   7  -5  10    2.96    5.42
  -7  -5 -10    6.78   10.11
   7   5  10   -6.08    9.25
  -7  -5 -11    3.74   10.50
   7  -5  11    6.04    8.05
   7   5  11    5.94    9.53
  -7   5 -11    5.78    5.95
  -7  -5 -12    1.22   11.07
   7  -5  12    2.99    5.67
  -7   5 -12   -3.98    5.81
   7   5  12    2.52    9.89
  -7  -5 -13    6.19   11.32
   7  -5  13    1.78    5.85
   7   5  13    7.03   10.09
  -7   5 -13    7.27    6.01
   8   0   0 2875.98   52.77
   8   0   0 2691.95   54.31
   8   0   1    2.78    5.74
  -8   0  -1    3.15    5.48
   8   0   2 2186.81   44.35
  -8   0  -2 2184.90   45.07
  -8   0  -3   -0.09    6.33
   8   0   3   -1.32    6.24
   8   0   4   37.49    6.90
  -8   0  -4   33.25    6.54
   8   0   5   -0.49    6.36
  -8   0  -5    1.96    5.50
  -8   0  -6  146.18    7.65
   8   0   6  171.93    8.63
   8   0   7   -0.67    6.53
  -8   0  -7    0.10    4.16
  -8   0  -8    0.78    4.36
   8   0   8    1.39    6.74
  -8   0  -9    0.28    4.36
   8   0   9    1.69    6.71
  -8   0 -10  167.48    6.93
   8   0  10  242.91    9.74
  -8   0 -11    3.09    6.49
   8   0  11    0.98    7.23
  -8   0 -12  102.57    6.01
   8   0  12  119.98    6.53
  -8   0 -13    1.76    7.10
   8   0  13    5.01    7.42
  -8   0 -14  328.54   11.09
   8   0  14  274.66    9.16
   8   0  15   -1.32    7.81
  -8   0 -15   -3.50    7.41
   8   0  16   43.45    6.16
  -8   0 -16   51.70    8.05
   8   0  17    2.90    8.40
  -8   0 -17    0.45    5.58
   8   0  18   19.85    8.80
  -8   0 -18   16.67    8.24
  -8   0 -19    6.05    8.59
   8   0  19    4.65    6.38
  -8   0 -20    2.77    6.40
   8   0  20   -0.92    6.67
  -8   0 -21    5.16    8.98
   8   0  21    2.48    6.82
  -8  -2   0  876.08   25.38
  -8  -2   0  810.92   25.17
   8  -2   0  726.50   13.76
   8  -2   0 1061.22   20.05
  -8  -2  -1   29.91    7.59
   8  -2   1   62.10    6.17
  -8  -2  -1   46.25    8.80
   8  -2   1   56.08    6.05
  -8  -2  -2  577.87   19.24
   8   2   2  416.27   15.76
   8  -2   2  599.07   12.34
  -8  -2  -3  142.05    8.92
   8  -2   3  125.40    5.54
   8   2   3  138.03    9.68
  -8   2  -3  153.31    7.21
  -8  -2  -4  204.07   11.37
  -8   2  -4  158.58    5.94
   8  -2   4  203.46    7.65
   8   2   4  198.50   11.02
   8   2   5    5.08    7.00
   8  -2   5   10.91    5.82
  -8  -2  -5    2.66    6.60
  -8   2  -5    6.48    5.87
  -8   2  -6    8.62    5.85
   8   2   6    8.55    6.78
   8  -2   6    8.98    5.89
  -8  -2  -6    9.25    6.50
   8  -2   7    6.41    4.09
   8   2   7   10.48    7.06
  -8   2  -7    7.50    4.10
  -8  -2  -7   11.03    6.41
   8  -2   8   22.37    5.93
   8   2   8   25.75    7.46
  -8  -2  -8   21.22    6.74
  -8   2  -8   17.63    4.19
  -8   2  -9    2.31    4.08
   8  -2   9    0.94    5.91
   8   2   9    5.48    7.25
  -8  -2  -9    2.94    6.74
  -8   2 -10   91.48    5.01
   8  -2  10  116.93    6.85
   8   2  10  116.77    8.91
  -8  -2 -10  105.01    8.24
  -8   2 -11  214.48    6.70
   8  -2  11  319.35    9.25
   8   2  11  310.70   11.93
  -8  -2 -11  240.54    9.25
  -8   2 -12  147.10    7.77
   8   2  12  167.73    9.50
   8  -2  12  125.69    5.80
  -8  -2 -12  149.06    9.08
  -8   2 -13   24.88    6.58
   8   2  13   20.11    5.77
   8  -2  13   24.60    7.01
  -8  -2 -13   17.92    7.49
   8   2  14   69.95    8.48
  -8   2 -14   61.74    7.36
   8  -2  14   68.36    7.25
  -8  -2 -14   46.61    5.93
   8   2  15   10.71    8.30
  -8   2 -15    6.18    5.16
  -8  -2 -15    5.58    5.61
   8  -2  15    3.17    5.08
   8   2  16   55.59    8.73
  -8   2 -16   53.52    8.18
  -8  -2 -16   49.17    8.56
   8  -2  16   46.34    5.68
   8   2  17    3.91    8.80
  -8   2 -17   11.56    5.82
  -8  -2 -17    9.84    8.53
   8  -2  17    7.32    5.63
   8   2  18   16.01    9.05
  -8   2 -18   10.03    6.04
  -8  -2 -18    6.07    8.69
   8  -2  18    9.97    5.85
   8   2  19    4.68    6.72
  -8  -2 -19    5.66    9.14
  -8   2 -19    7.21    8.91
   8  -2  19    5.70    8.55
   8   2  20    2.70    9.81
  -8  -2 -20    1.33    6.82
  -8   2 -20    0.31    9.29
   8  -2  20    6.14    8.88
  -8  -4   0   43.79    6.97
   8  -4   0   41.21    4.81
  -8  -4   0   49.92    7.92
   8  -4   0   46.18    4.93
  -8  -4  -1   54.71    7.99
   8  -4   1   39.22    4.83
   8  -4   1   63.24    6.85
  -8  -4  -1   40.90    6.71
   8  -4   2   13.85    4.62
  -8  -4  -2   16.77    6.53
  -8  -4  -2   20.51    7.69
   8  -4   2    8.40    4.56
   8  -4   3   19.46    4.70
  -8  -4  -3   18.44    7.99
  -8  -4  -3   19.62    6.68
   8  -4   3   19.05    4.68
  -8  -4  -4  162.90   10.55
  -8  -4  -4  134.54    8.88
   8  -4   4  116.92    5.52
   8  -4   4   72.63    5.20
  -8  -4  -5   17.77    8.49
   8  -4   5   20.16    6.60
   8  -4   5    8.67    6.58
  -8  -4  -6    5.89    8.65
   8   4   6    8.25    7.37
   8  -4   6   12.53    6.46
  -8   4  -7   15.24    4.73
  -8  -4  -7   14.39    8.93
   8   4   7    3.84    5.35
   8  -4   7   12.13    4.83
  -8  -4  -8    3.31    6.40
  -8   4  -8    3.48    4.67
   8   4   8    2.76    5.32
   8  -4   8    2.63    4.73
   8  -4   9    5.29    7.01
  -8  -4  -9    7.27    9.35
  -8   4  -9    6.31    6.80
   8   4   9    6.64    7.89
  -8  -4 -10   19.95    9.83
   8  -4  10   19.95    5.02
  -8   4 -10   20.35    4.95
   8   4  10   24.01    8.34
  -8  -4 -11  140.64    9.67
   8  -4  11  169.07    8.30
  -8   4 -11  169.00    8.14
   8   4  11  172.92   11.57
   8  -4  12   -0.35    5.22
   8   4  12   -0.65    8.97
  -8   4 -12   -1.26    7.11
  -8  -4 -12    0.69   10.21
  -8   4 -13   26.82    5.35
   8  -4  13   34.64    7.65
   8   4  13   23.60    7.11
  -8  -4 -13   39.42   10.91
  -8   4 -14   30.72    5.66
   8  -4  14   46.23    7.98
   8   4  14   48.15   10.69
  -8  -4 -14   51.14   11.30
  -8   4 -15    8.81    8.09
   8  -4  15    5.48    8.13
   8   4  15    4.53   10.70
  -8  -4 -15    5.92   11.40
  -8   4 -16    7.38    8.52
   8  -4  16   12.12    6.25
   8   4  16   16.90   11.15
  -8  -4 -16   16.85   11.78
   8  -6   0   -1.33    6.68
  -8  -6   0    1.37    9.08
  -8  -6   0    1.67   10.14
   8  -6   0   -3.14    6.31
   8  -6   1    5.59    9.20
  -8  -6  -1    3.24    6.57
  -8  -6  -1    9.72   10.08
   8  -6   1    4.16    6.12
  -8  -6  -2    4.62    9.53
   8  -6   2   -3.74    9.26
  -8  -6  -2   -4.13    9.62
   8  -6   2   -1.50    6.12
  -8  -6  -3    4.30    9.77
   8  -6   3   -1.48    8.93
  -8  -6  -3    3.57    9.58
   8  -6   3   -2.12    6.16
  -8  -6  -4    8.00    9.78
   8  -6   4    0.61    6.50
   8  -6   4    0.97    8.68
  -8  -6  -4    2.17    7.19
   9  -1   0   19.69    4.31
   9  -1   0   28.42    5.45
   9  -1   1   68.81    6.11
   9  -1   1   53.71    4.84
  -9   1  -2  137.76    7.27
  -9  -1  -2  129.89   12.18
   9   1   2  117.19   10.96
   9  -1   2  143.03    7.21
   9   1   3    0.84    6.23
  -9   1  -3    1.99    4.24
   9  -1   3    2.30    3.84
  -9  -1  -3    2.40    7.24
  -9  -1  -4   25.47    7.51
   9   1   4   22.22    6.74
  -9   1  -4   26.09    6.32
   9  -1   4   26.63    5.81
   9  -1   5   63.93    6.24
   9   1   5   63.24    7.54
  -9  -1  -5   62.12    7.38
  -9   1  -5   68.93    6.75
  -9   1  -6  236.33    7.40
   9   1   6  215.71    8.33
   9  -1   6  291.09    8.99
  -9  -1  -6  294.74   11.86
   9   1   7  102.92    7.62
  -9   1  -7   85.09    5.12
   9  -1   7   99.59    6.75
  -9  -1  -7   99.71    7.97
   9   1   8  148.68    6.91
  -9   1  -8  198.35    7.88
  -9  -1  -8  201.64    9.80
   9  -1   8  208.82    8.05
   9   1   9    1.28    6.50
  -9  -1  -9   -2.48    6.81
  -9   1  -9   -1.84    6.18
   9  -1   9    0.76    4.46
   9   1  10  128.72    8.20
  -9  -1 -10  103.25    6.44
  -9   1 -10  100.51    5.49
   9  -1  10  130.48    7.55
   9   1  11   14.60    4.86
  -9  -1 -11   16.92    5.30
  -9   1 -11   18.71    6.69
   9  -1  11   16.97    4.86
   9   1  12  121.78    8.22
  -9  -1 -12  109.24    8.56
  -9   1 -12  117.61    7.82
   9  -1  12  131.95    8.09
   9   1  13    9.56    7.11
  -9  -1 -13    4.21    7.57
  -9   1 -13    6.83    4.87
   9  -1  13    8.85    5.02
   9   1  14    0.87    5.39
  -9  -1 -14    1.95    5.19
  -9   1 -14    0.69    7.49
   9  -1  14    2.44    5.26
   9   1  15    6.34    7.89
  -9  -1 -15   13.28    7.73
  -9   1 -15    7.15    5.50
   9  -1  15   10.22    5.49
   9   1  16    7.90    8.25
  -9  -1 -16    5.39    5.63
  -9   1 -16    8.77    7.87
   9  -1  16    5.60    8.05
   9   1  17    9.51    6.04
  -9  -1 -17   11.03    8.31
  -9   1 -17    9.42    8.56
   9  -1  17   17.52    8.49
   9   1  18   17.90    6.43
  -9  -1 -18   20.28    8.57
  -9   1 -18   21.61    9.06
   9  -1  18   23.27    6.41
  -9  -1 -19   -2.45    6.08
   9   1  19    2.02    6.51
  -9   1 -19    0.74    9.09
   9  -1  19   -0.03    6.37
  -9  -1 -20   13.88    8.97
   9   1  20   16.64    9.63
  -9   1 -20   13.56    9.40
   9  -1  20   15.14    9.47
   9  -3   0   64.46    4.54
  -9  -3   0   75.40    7.75
  -9  -3   0   80.02    8.21
   9  -3   0   50.21    4.71
  -9  -3  -1    6.56    7.30
   9  -3   1    8.94    5.85
  -9  -3  -1    6.28    7.52
   9  -3   1    8.65    5.99
  -9  -3  -2   -0.74    7.46
   9  -3   2    0.53    6.03
   9  -3   2    3.88    6.01
  -9  -3  -2   -0.77    5.85
   9  -3   3   49.09    4.76
  -9  -3  -3   61.20    8.34
   9  -3   3   72.09    6.64
  -9  -3  -3   38.54    6.35
  -9  -3  -4   -0.62    7.43
   9  -3   4    0.41    4.34
   9   3   4   -0.13    7.59
  -9   3  -5  152.65    7.32
  -9  -3  -5  145.05    9.93
   9  -3   5  151.28    7.39
   9   3   5  112.32    8.26
  -9  -3  -6   17.48    7.57
  -9   3  -6   19.48    4.40
   9  -3   6   11.81    4.62
   9   3   6   13.68    6.98
  -9  -3  -7  134.94    9.72
  -9   3  -7  131.68    7.14
   9   3   7  116.47    8.94
   9  -3   7  106.32    5.45
   9  -3   8   40.51    4.83
   9   3   8   42.64    7.85
  -9   3  -8   44.61    6.41
  -9  -3  -8   29.36    5.94
  -9   3  -9   -2.89    4.38
   9  -3   9    2.20    4.65
   9   3   9   -1.07    8.05
  -9  -3  -9    1.28    7.99
   9  -3  10  200.45    8.18
  -9   3 -10  184.33    7.65
   9   3  10  201.40   11.60
  -9  -3 -10  174.00   11.12
   9  -3  11   37.31    6.96
  -9  -3 -11   33.84    8.43
  -9   3 -11   23.03    4.71
   9   3  11   28.99    8.89
   9  -3  12    2.76    5.05
  -9   3 -12    0.11    6.76
   9   3  12    1.51    9.06
  -9  -3 -12   -0.01    8.65
   9  -3  13   51.58    5.66
   9   3  13   50.94    6.96
  -9   3 -13   63.63    7.45
  -9  -3 -13   45.24    6.70
   9  -3  14   15.00    7.56
   9   3  14   12.02    6.93
  -9  -3 -14   11.69    9.30
  -9   3 -14   16.50    7.25
   9  -3  15   26.31    5.72
   9   3  15   28.51    7.32
  -9  -3 -15   34.22    7.08
  -9   3 -15   36.35    7.95
   9   3  16    0.62   10.22
   9  -3  16    0.72    5.66
  -9  -3 -16    3.60    9.83
  -9   3 -16    2.87    5.56
   9   3  17    8.80    7.55
  -9  -3 -17   12.30    7.21
   9  -3  17   14.15    5.84
  -9   3 -17   12.72    8.66
  -9   3 -18    0.67    6.42
   9   3  18    7.97   10.80
  -9  -3 -18    0.53   10.50
   9  -3  18   -3.08    6.36
  -9  -5   0    1.01    7.57
  -9  -5   0    2.05    8.53
   9  -5   0    7.07    7.24
   9  -5   0    8.86    7.37
   9  -5   1   50.29    5.52
  -9  -5  -1   58.87    8.31
  -9  -5  -1   70.72    9.25
   9  -5   1   82.21    7.74
  -9  -5  -2    4.33    7.89
   9  -5   2    3.86    5.19
  -9  -5  -2    0.34    8.54
   9  -5   2    4.93    7.45
   9  -5   3   30.35    7.57
  -9  -5  -3   30.00    9.04
  -9  -5  -3   28.89    8.21
   9  -5   3   17.39    5.25
  -9  -5  -4    1.16    8.30
  -9  -5  -4    1.92    9.08
   9  -5   4    3.66    5.17
   9  -5   4   -3.25    5.20
  -9  -5  -5   48.86    9.99
   9  -5   5   41.89    7.63
   9  -5   5   32.04    5.36
  -9  -5  -5   36.54    8.95
  -9  -5  -6    1.49    8.84
  -9  -5  -6    0.26    9.69
   9  -5   6   -1.12    5.21
   9  -5   6   -5.75    7.41
  -9  -5  -7   88.69   11.93
   9  -5   7  108.53    8.13
  -9  -5  -7   84.52   10.55
   9  -5   7  127.15    8.29
  -9  -5  -8   19.65   10.77
  -9  -5  -8    6.91    6.67
   9  -5   8   20.55    7.79
   9  -5   8   15.63    5.59
   9  -5   9   22.48    5.60
  -9  -5  -9   32.49   11.34
   9  -5  10    5.97    5.52
  -9  -5 -10    3.87   11.28
   9   5  10    2.30    9.69
  -9  -5 -11    4.49   11.54
   9  -5  11    3.34    8.33
  -9   5 -11    3.66    8.24
   9   5  11    3.65   10.16
  10   0   0  636.28   16.91
  10   0   0  678.43   17.42
  10   0   1    1.99    5.92
  10   0   1    0.70    5.25
  10   0   2    0.33    5.93
 -10   0  -2   -0.73    5.94
  10   0   3   -0.99    6.09
 -10   0  -3    0.54    4.47
  10   0   4  426.63   13.47
 -10   0  -4  420.40   13.07
 -10   0  -5    0.01    6.29
  10   0   5    0.18    6.62
 -10   0  -6  660.59   17.44
  10   0   6  737.74   19.31
 -10   0  -7    1.01    5.99
  10   0   7    0.06    6.67
 -10   0  -8    3.78    6.07
  10   0   8    4.88    6.97
  10   0   9    2.54    7.11
 -10   0  -9   -0.94    4.59
  10   0  10   28.46    7.52
 -10   0 -10   19.69    7.00
  10   0  11    0.10    7.31
 -10   0 -11    0.72    6.83
  10   0  12   15.87    7.78
 -10   0 -12    9.02    5.22
 -10   0 -13   -1.75    7.43
  10   0  13    1.78    5.69
  10   0  14   28.98    8.23
 -10   0 -14   16.63    5.72
  10   0  15    1.35    5.75
 -10   0 -15   -1.28    5.70
  10   0  16    2.24    8.57
 -10   0 -16    4.01    5.84
  10   0  17    1.81    6.40
 -10   0 -17    4.24    6.17
  10   0  18   98.67   10.19
 -10   0 -18   71.94    7.09
  10   0  19    4.05    9.75
 -10   0 -19    2.94    9.31
  10   0  20   19.62    7.48
 -10   0 -20   16.74    9.75
  10  -2   0  112.13    6.78
  10  -2   0  128.03    6.66
  10  -2   1  210.92    6.65
  10  -2   1  292.95    9.02
  10  -2   2   17.01    6.27
 -10  -2  -2    9.91    8.83
 -10  -2  -2   12.00   10.11
  10  -2   2   18.35    6.13
  10  -2   3    0.68    4.42
 -10   2  -3    1.79    4.28
 -10  -2  -3    0.64    9.82
  10   2   3    0.39    7.17
 -10   2  -4   72.43    5.12
  10  -2   4   69.86    5.04
 -10  -2  -4   67.60    8.67
  10   2   4   73.52    9.19
 -10   2  -5   20.60    6.51
  10   2   5   15.14    7.06
 -10  -2  -5   16.86    7.41
  10  -2   5   14.85    4.53
  10  -2   6  156.64    7.51
  10   2   6  167.79   11.21
 -10  -2  -6  123.82    9.32
 -10   2  -6  122.07    5.84
  10  -2   7    8.97    4.62
 -10   2  -7   12.92    6.45
  10   2   7    6.28    7.39
 -10  -2  -7    6.54    7.03
  10  -2   8  210.97    8.18
  10   2   8  194.98   10.68
 -10   2  -8  158.24    6.17
 -10  -2  -8  174.67   10.01
  10  -2   9   18.53    6.34
  10   2   9   17.07    8.13
 -10  -2  -9   15.30    7.43
 -10   2  -9   14.65    4.63
  10  -2  10   56.80    6.83
  10   2  10   39.48    6.18
 -10  -2 -10   40.74    7.85
 -10   2 -10   57.58    6.64
 -10   2 -11   32.86    4.69
  10  -2  11   30.19    4.70
  10   2  11   31.52    6.25
 -10  -2 -11   28.39    5.81
 -10   2 -12   18.99    5.00
  10   2  12   29.58    8.51
  10  -2  12   36.68    6.92
 -10  -2 -12   29.95    8.01
 -10   2 -13    0.71    7.05
  10   2  13    6.11    8.35
 -10  -2 -13    4.05    7.78
  10  -2  13   -0.41    4.96
 -10   2 -14    0.40    5.50
  10   2  14    9.21    8.60
 -10  -2 -14    1.42    8.12
  10  -2  14    8.66    7.36
 -10   2 -15   23.73    5.81
  10   2  15   40.92    9.12
 -10  -2 -15   35.70    8.51
  10  -2  15   32.46    7.69
 -10   2 -16   20.61    8.42
  10   2  16   14.72    9.01
 -10  -2 -16   13.29    8.69
  10  -2  16   19.40    8.04
 -10   2 -17   17.22    6.33
  10   2  17   16.63    9.47
 -10  -2 -17   16.55    6.54
  10  -2  17   25.15    8.41
 -10   2 -18   65.14    9.71
  10   2  18   67.60   10.31
 -10  -2 -18   43.71    7.14
  10  -2  18   63.86    9.05
 -10   2 -19   11.26    9.73
 -10  -2 -19    3.65    6.91
  10   2  19    4.16    7.18
  10  -2  19    6.78    9.21
 -10  -4   0   17.18    7.66
 -10  -4   0   18.91    8.02
  10  -4   0   10.84    4.57
  10  -4   0   15.63    4.77
 -10  -4  -1  157.82    9.66
 -10  -4  -1  226.66   13.89
  10  -4   1  217.01    8.14
  10  -4   1  146.86    5.77
  10  -4   2    1.00    6.42
 -10  -4  -2    2.57    8.49
 -10  -4  -2    1.85    6.91
  10  -4   2    2.92    4.71
  10  -4   3   43.78    6.62
 -10  -4  -3   34.57    9.21
 -10  -4  -3   30.07    7.48
  10  -4   3   44.96    7.07
 -10  -4  -4  152.19   12.05
  10  -4   4  133.34    7.47
 -10  -4  -4  112.98    8.96
  10  -4   4  116.40    5.82
 -10  -4  -5   58.83    9.98
  10  -4   5   43.54    5.16
 -10  -4  -5   42.73    7.75
  10  -4   5   40.76    5.18
 -10  -4  -6   21.58    9.83
  10  -4   6   23.08    4.99
  10  -4   6   14.54    5.00
 -10  -4  -7   29.95   10.06
  10  -4   7   30.52    7.30
  10   4   7   25.52    8.22
 -10  -4  -8   -3.11    9.68
  10   4   8    1.90    8.08
  10  -4   8    3.14    5.20
 -10   4  -8    2.49    4.82
 -10  -4  -9   20.60   10.07
  10  -4   9   27.59    7.36
 -10   4  -9   14.83    4.98
  10   4   9   10.15    5.96
  10  -4  10   13.08    5.44
 -10   4 -10    9.64    5.25
  10   4  10   14.11    8.70
 -10  -4 -10   15.33   10.35
 -10   4 -11  168.90    8.73
  10  -4  11  192.02    9.30
  10   4  11  123.39    9.28
 -10  -4 -11  154.87   10.81
  10  -4  12    1.86    5.71
 -10   4 -12   -1.64    5.43
  10   4  12    1.71    6.45
 -10  -4 -12    0.96    7.70
  10  -4  13    5.66    7.98
  10   4  13    6.85   10.20
 -10   4 -13    1.36    5.39
 -10  -4 -13   -1.01    7.97
  10  -4  14   -1.14    8.50
  10   4  14    1.15   10.57
 -10  -4 -14    0.88   11.51
 -10   4 -14   -0.53    5.84
  10  -4  15   26.26    9.03
  10   4  15   24.52   11.68
 -10  -4 -15   28.98   12.23
 -10   4 -15   26.35    8.69
  10  -6   0   17.74    6.54
 -10  -6   0   16.84   10.03
 -10  -6   0   13.24    9.97
  10  -6   0   35.09    9.15
  11  -1   0  477.22   11.53
  11  -1   0  592.02   13.97
  11  -1   1   26.88    4.83
  11  -1   1   37.38    6.04
  11   1   2 1121.47   37.41
  11  -1   2 1046.35   20.32
  11   1   3  113.90   10.67
 -11   1  -3   89.08    5.62
  11  -1   3  111.86    7.43
 -11  -1  -3  101.27   10.33
  11   1   4   51.43    9.05
 -11  -1  -4   49.73    9.34
 -11   1  -4   51.77    6.79
  11  -1   4   50.02    6.72
  11  -1   5  128.37    7.08
  11   1   5  140.61   10.46
 -11   1  -5  112.01    5.98
 -11  -1  -5  131.36   10.46
  11   1   6   11.50    6.91
  11  -1   6   12.63    6.20
 -11   1  -6   14.60    6.78
 -11  -1  -6    8.09    7.01
 -11  -1  -7   74.80    7.96
  11   1   7   72.42    7.65
  11  -1   7   75.63    6.74
 -11   1  -7   77.82    7.21
 -11   1  -8  107.73    7.64
 -11  -1  -8   83.82    6.51
  11   1   8  100.94    8.05
  11  -1   8  112.40    7.34
  11   1   9    0.08    7.19
 -11  -1  -9    6.41    7.35
 -11   1  -9    2.87    4.67
  11  -1   9    3.47    6.45
  11   1  10    2.36    5.17
 -11  -1 -10    1.39    5.44
 -11   1 -10    0.72    6.84
  11  -1  10    0.35    6.81
  11   1  11   97.91    8.39
 -11  -1 -11   97.14    8.80
 -11   1 -11   79.50    5.88
  11  -1  11   79.66    5.66
  11   1  12   67.82    8.21
 -11  -1 -12   58.40    8.40
 -11   1 -12   49.23    5.46
  11  -1  12   67.05    7.76
 -11  -1 -13    3.43    7.98
  11   1  13    1.74    5.47
 -11   1 -13    2.07    5.29
  11  -1  13    5.08    7.47
 -11  -1 -14   78.91    8.97
  11   1  14   98.87    9.12
 -11   1 -14   83.86    6.36
  11  -1  14  106.44    8.79
 -11  -1 -15   19.24    8.52
  11   1  15   22.20    8.63
 -11   1 -15   20.68    8.39
  11  -1  15   19.19    8.28
 -11  -1 -16   71.62    9.46
  11   1  16   73.60    9.44
 -11   1 -16   64.82    6.60
  11  -1  16   76.57    9.25
 -11  -1 -17   -3.89    6.27
  11   1  17   -3.36    6.26
 -11   1 -17   -2.72    6.41
  11  -1  17    1.47    8.75
 -11  -1 -18   15.60    9.15
  11   1  18   12.77    6.72
 -11   1 -18   13.54    9.39
  11  -1  18   11.56    6.57
 -11  -1 -19    3.67    6.65
  11   1  19    3.98    7.13
 -11   1 -19   -2.11    9.76
  11  -1  19    5.52    9.64
 -11  -3   0   18.45   11.58
  11  -3   0   21.28    5.99
  11  -3   0   13.59    4.36
 -11  -3   0   15.94    9.59
 -11  -3  -1    0.09    9.93
  11  -3   1   -0.80    4.47
 -11  -3  -1    0.98    9.37
  11  -3   1   -1.46    4.35
  11  -3   2   97.96    7.08
 -11  -3  -2   88.35   11.40
  11  -3   2   76.36    5.29
 -11  -3  -2   68.22    8.37
 -11  -3  -3   19.57    8.11
  11  -3   3   17.63    4.68
 -11  -3  -3   18.76    7.82
  11  -3   3   20.31    4.84
  11  -3   4  181.17    8.15
  11  -3   4  132.39    5.93
 -11  -3  -4  137.02   12.80
  11  -3   5   34.25    7.11
  11   3   5   30.46    8.86
 -11  -3  -5   29.88    9.89
  11  -3   6   12.10    6.80
  11   3   6   10.39    8.69
 -11  -3  -6    5.74    7.83
 -11   3  -6    9.90    4.80
  11  -3   7  118.02    8.01
 -11   3  -7   96.86    5.64
  11   3   7  110.01   10.81
 -11  -3  -7   85.15    9.61
  11  -3   8    3.66    7.11
 -11   3  -8    2.30    4.95
  11   3   8    2.71    7.62
 -11  -3  -8    5.92    9.67
  11  -3   9   13.15    5.31
 -11   3  -9   18.91    6.76
  11   3   9   13.09    8.18
 -11  -3  -9   12.29    8.38
  11  -3  10    3.88    5.09
  11   3  10    6.04    8.44
 -11  -3 -10    1.09    8.17
 -11   3 -10    3.73    4.91
 -11   3 -11  103.73    8.15
  11  -3  11  110.25    8.10
  11   3  11  105.44   10.74
 -11  -3 -11   88.25    9.97
 -11   3 -12    4.58    4.96
  11  -3  12    0.07    5.39
  11   3  12    1.38    6.56
 -11  -3 -12    2.72    8.84
  11  -3  13   10.17    7.79
 -11   3 -13    4.90    5.46
  11   3  13   14.10    9.49
 -11  -3 -13    5.67    6.53
  11  -3  14  156.72    9.10
 -11   3 -14  118.92    6.74
  11   3  14  149.82   12.59
 -11  -3 -14  122.47   11.60
  11  -3  15    6.44    5.64
 -11  -3 -15   10.14    9.67
  11   3  15   -1.13   10.50
 -11   3 -15    7.35    5.98
 -11  -3 -16   33.82   10.51
  11   3  16   26.05    7.95
  11  -3  16   27.39    6.13
 -11   3 -16   37.05    9.18
 -11  -3 -17    5.04    7.49
  11   3  17   20.96   11.45
  11  -3  17   18.49    6.42
 -11   3 -17    8.47    6.59
 -11  -5   0   50.64    9.91
 -11  -5   0   63.08   11.49
  11  -5   0   84.31    8.01
  11  -5   0   49.85    5.54
  11  -5   1    0.25    7.24
 -11  -5  -1    0.38    9.26
 -11  -5  -1    1.59    8.75
  11  -5   1    1.61    5.29
  11  -5   2    2.05    5.07
 -11  -5  -2    0.53    8.86
 -11  -5  -2    3.39    9.52
  11  -5   2   -0.41    5.42
 -11  -5  -3   11.54    8.95
 -11  -5  -3   10.80   10.26
  11  -5   3    5.67    7.33
  11  -5   3   10.37    5.49
 -11  -5  -4   12.37   10.74
  11  -5   4   12.39    7.44
 -11  -5  -4   13.93    9.24
  11  -5   4   10.79    5.47
 -11  -5  -5   63.88   14.37
 -11  -5  -5   55.45   10.31
  11  -5   5   47.60    5.78
  11  -5   5   63.69    8.23
 -11  -5  -6    0.23   11.15
  11  -5   6   -0.82    7.88
  11  -5   6   -2.12    7.93
 -11  -5  -6   -0.32    9.89
 -11  -5  -7   69.69   13.10
 -11  -5  -7   77.57   11.42
  11  -5   7   89.25    8.75
  11  -5   7   59.45    6.20
 -11  -5  -8    6.20   12.13
 -11  -5  -8    1.61   10.36
  11  -5   8    9.32    7.86
  11  -5   8    2.25    5.60
  11  -5   9   19.53    5.88
 -11  -5  -9   18.66   12.91
 -11  -5  -9   17.90   11.06
  11  -5   9   17.44    5.97
  11  -5  10    6.26    8.96
 -11  -5 -10   -1.69   12.95
  12   0   0    0.53    6.33
  12   0   0    2.27    5.93
  12   0   1    0.30    6.16
  12   0   1    0.96    5.43
  12   0   2    3.57    6.48
  12   0   2    1.94    5.70
  12   0   3    0.82    6.39
 -12   0  -3    0.07    6.28
 -12   0  -4   90.11    8.19
  12   0   4   93.60    7.67
  12   0   5    1.78    4.73
 -12   0  -5   -0.12    6.88
 -12   0  -6   42.43    5.57
  12   0   6   57.91    7.59
 -12   0  -7   -1.69    7.01
  12   0   7    3.44    7.08
 -12   0  -8  196.10    8.18
  12   0   8  201.83    8.43
 -12   0  -9   -0.60    5.15
  12   0   9    0.06    7.42
 -12   0 -10  127.85    8.95
  12   0  10  153.73    9.57
 -12   0 -11   -0.18    5.44
  12   0  11    3.02    7.80
 -12   0 -12  181.25    8.38
  12   0  12  238.48   11.19
 -12   0 -13   -0.56    8.20
  12   0  13    0.64    5.80
 -12   0 -14  150.05   10.24
  12   0  14  163.46   10.64
  12   0  15   -1.08    6.31
 -12   0 -15   -1.15    8.83
  12   0  16   26.42    9.27
 -12   0 -16   17.62    6.68
  12   0  17   -2.12    6.61
 -12   0 -17    1.26    6.58
  12   0  18   56.63   10.37
 -12   0 -18   38.21    7.44
  12   0  19    4.08   10.04
 -12   0 -19   -0.55    7.26
  12  -2   0  240.30    7.50
  12  -2   0  335.61    9.82
  12  -2   1    4.75    5.90
  12  -2   1    1.26    4.57
  12  -2   2  180.31    8.22
  12  -2   2  120.99    5.93
  12  -2   3  120.55    7.89
  12  -2   3  130.84    7.80
 -12  -2  -4    0.72    9.27
 -12   2  -4    2.99    6.84
  12  -2   4    1.04    4.96
  12   2   4    0.98    7.98
 -12  -2  -5  236.19   14.83
 -12   2  -5  274.88    9.82
  12   2   5  212.10   13.14
  12  -2   5  223.39    7.29
 -12  -2  -6   68.44    9.43
 -12   2  -6   68.81    5.59
  12   2   6   61.66    8.63
  12  -2   6   87.59    7.44
  12  -2   7   21.25    4.86
 -12  -2  -7   23.66    8.00
  12   2   7   29.39    9.70
 -12   2  -7   25.39    7.17
 -12   2  -8   15.07    7.04
  12  -2   8   13.87    4.85
 -12  -2  -8   13.95    7.96
  12   2   8   15.18    9.97
  12  -2   9   93.37    5.57
 -12   2  -9  107.26    7.73
 -12  -2  -9   96.21    9.48
  12   2   9  114.07   10.07
  12  -2  10  129.94    7.88
 -12  -2 -10  103.18    9.76
  12   2  10  135.11   10.55
 -12   2 -10   96.99    5.94
 -12  -2 -11    1.42    8.38
  12  -2  11    8.08    7.05
  12   2  11    6.61    8.75
 -12   2 -11    6.20    7.02
 -12  -2 -12  365.88   16.26
  12   2  12  419.48   17.09
  12  -2  12  325.97    9.29
 -12   2 -12  360.34   10.61
 -12  -2 -13    3.71    5.90
  12   2  13    2.70    6.57
  12  -2  13    5.22    7.29
 -12   2 -13    5.14    5.39
 -12   2 -14   -1.73    5.62
 -12  -2 -14    1.62    8.79
  12   2  14   -1.46    9.19
  12  -2  14   -0.76    7.55
 -12   2 -15    2.81    5.89
 -12  -2 -15    2.50    6.48
  12   2  15   -0.66    9.48
  12  -2  15    9.46    8.03
 -12   2 -16    4.09    9.00
 -12  -2 -16    0.90    9.37
  12   2  16    1.03    9.54
  12  -2  16    2.48    6.01
 -12   2 -17   25.31    6.67
 -12  -2 -17   20.86    9.75
  12   2  17   21.04    7.29
  12  -2  17   23.04    6.44
 -12   2 -18    8.99    9.95
 -12  -2 -18    3.68    7.14
  12   2  18    4.99    7.35
  12  -2  18    0.26    9.11
 -12  -4   0  129.91   12.83
  12  -4   0  158.14    7.40
  12  -4   0  143.82    6.12
 -12  -4   0  149.22   13.46
 -12  -4  -1   55.95   10.83
 -12  -4  -1   47.96    9.01
  12  -4   1   88.02    7.52
  12  -4   1   47.78    5.06
  12  -4   2    6.55    4.81
 -12  -4  -2    3.74   11.79
 -12  -4  -2    2.69    7.77
  12  -4   2    1.21    5.23
 -12  -4  -3   77.08    9.22
 -12  -4  -3   84.00   11.81
  12  -4   3   97.28    7.52
  12  -4   3   67.33    5.83
 -12  -4  -4    0.60    9.62
 -12  -4  -4   -0.23    7.77
  12  -4   4   -0.25    4.93
  12  -4   4   -1.55    7.23
 -12  -4  -5   17.17   12.06
 -12  -4  -5   19.69    9.99
  12  -4   5   14.35    5.23
  12  -4   5   28.89    7.40
  12  -4   6    8.22    7.59
  12  -4   6    9.95    7.74
 -12  -4  -6    4.79    8.38
 -12  -4  -6    7.03    9.94
  12  -4   7   15.93    5.36
 -12  -4  -7   19.06   10.12
  12  -4   7   15.45    5.56
 -12  -4  -8   12.17   10.31
  12   4   8    8.51    9.21
  12  -4   8   18.97    8.04
  12  -4   9   -0.39    5.81
  12   4   9    2.73    9.36
 -12  -4  -9    0.93   10.28
 -12   4  -9   -1.22    5.54
  12  -4  10  161.51    9.23
 -12  -4 -10  143.93   13.91
  12   4  10  128.72   12.45
 -12   4 -10  117.65    6.40
  12  -4  11   31.47    6.44
 -12   4 -11   35.73    8.07
 -12  -4 -11   39.04   11.41
  12   4  11   31.02   10.18
  12  -4  12   12.74    8.61
 -12   4 -12    4.57    8.06
 -12  -4 -12    8.81   11.44
  12   4  12    8.77    7.16
  12  -4  13   -1.87    9.02
 -12   4 -13   -2.17    5.91
 -12  -4 -13    2.64   11.63
  12   4  13    3.25   10.93
  13  -1   0   37.44    5.69
  13  -1   0   38.52    7.07
  13  -1   1  123.86    7.98
  13  -1   1  114.30    6.78
  13   1   2  127.80   15.19
  13  -1   2  113.02    6.16
  13   1   2   97.55   13.55
  13  -1   2  142.31    7.56
 -13  -1  -3   -0.09    7.20
  13   1   3    0.26    8.79
  13  -1   3    2.97    4.48
  13   1   4   86.46   10.42
 -13  -1  -4   86.40   10.12
 -13   1  -4   93.87    7.67
  13  -1   4   85.90    7.20
 -13  -1  -5   70.87    8.54
  13  -1   5   70.96    7.10
  13   1   5   66.55    8.26
 -13   1  -5   78.26    7.71
  13   1   6  337.83   13.69
  13  -1   6  367.20   11.14
 -13  -1  -6  312.22   13.91
 -13   1  -6  392.83   12.32
  13   1   7  118.32    8.93
  13  -1   7   96.55    5.87
 -13   1  -7  129.76    8.58
 -13  -1  -7  118.01    9.35
  13   1   8  808.44   24.02
  13  -1   8  703.20   16.73
 -13   1  -8  737.86   18.03
 -13  -1  -8  847.63   26.67
  13   1   9  142.42    9.64
  13  -1   9  109.75    6.18
 -13   1  -9  143.71    8.73
 -13  -1  -9  130.46    9.96
 -13   1 -10   26.84    5.74
  13   1  10   27.31    8.11
  13  -1  10   35.10    7.36
 -13  -1 -10   31.15    8.68
 -13   1 -11   15.21    7.97
  13   1  11   15.74    8.26
  13  -1  11   15.66    7.56
 -13  -1 -11   16.01    8.70
  13   1  12    5.57    8.14
 -13   1 -12    3.40    5.65
  13  -1  12    5.94    7.72
 -13  -1 -12    6.67    8.63
  13   1  13    0.59    8.41
 -13   1 -13    4.87    5.85
  13  -1  13    1.49    5.73
 -13  -1 -13    6.64    8.76
  13   1  14  105.67    7.77
 -13   1 -14  126.73   10.01
  13  -1  14  121.10    7.36
 -13  -1 -14   99.63    8.04
  13   1  15    1.58    8.97
 -13   1 -15   -3.33    8.88
  13  -1  15   -3.48    6.05
 -13  -1 -15    2.57    9.16
  13   1  16   25.24    9.61
 -13   1 -16   25.68    6.82
  13  -1  16   26.75    9.19
 -13  -1 -16   27.92    9.98
  13   1  17    6.48    9.65
 -13   1 -17   10.40    9.66
  13  -1  17    9.76    9.32
 -13  -1 -17    2.95    6.98
  13   1  18   53.11   10.70
 -13   1 -18   52.67   10.72
  13  -1  18   45.33   10.27
 -13  -1 -18   48.55    7.74
  13  -3   0  138.45    7.53
  13  -3   0  177.98    7.99
  13  -3   1  148.10    7.73
  13  -3   1  177.89    8.23
  13  -3   2   47.49    5.08
  13  -3   2   47.47    5.44
 -13  -3  -3   36.68   16.57
  13  -3   3   35.07    5.16
 -13  -3  -3   33.95   14.70
  13  -3   3   39.42    5.11
 -13  -3  -4   29.94   10.55
 -13  -3  -4   32.53   12.79
  13  -3   4   49.22    7.49
  13  -3   4   50.31    7.36
 -13  -3  -5    0.62   12.17
  13  -3   5   -0.05    7.41
  13  -3   5    4.61    7.27
 -13  -3  -6   87.01   12.57
  13   3   6   76.48   10.96
  13  -3   6  108.94    8.34
 -13  -3  -7    1.38    8.73
  13   3   7   -1.17    9.69
 -13   3  -7    0.76    7.46
  13  -3   7   -2.58    7.63
  13  -3   8   97.98    6.30
 -13   3  -8  112.85    8.06
 -13  -3  -8   88.45   10.84
  13   3   8  102.71   12.00
 -13   3  -9   10.20    5.62
  13  -3   9   11.78    7.67
 -13  -3  -9    7.81    9.28
  13   3   9   13.24   10.71
  13  -3  10   37.13    8.20
 -13   3 -10   35.35    7.93
 -13  -3 -10   29.11    9.43
  13   3  10   26.71    9.24
  13  -3  11   26.68    5.70
 -13  -3 -11   25.41    9.56
  13   3  11   28.28    9.80
 -13   3 -11   28.40    5.83
  13  -3  12   25.06    8.34
 -13  -3 -12   23.68    9.77
  13   3  12   27.56   10.13
 -13   3 -12   21.97    5.64
 -13   3 -13    4.35    8.25
  13  -3  13    7.19    8.32
 -13  -3 -13    0.53    9.94
  13   3  13    2.60    7.03
 -13   3 -14    1.36    8.55
 -13  -3 -14    1.88   10.20
  13  -3  14    6.63    6.03
  13   3  14    4.08   10.78
 -13   3 -15    7.00    6.48
 -13  -3 -15    8.56   10.95
  13  -3  15    9.11    6.30
  13   3  15    3.53    8.22
 -13  -5   0    2.65    8.97
 -13  -5   0    2.34   10.51
  13  -5   0    7.38    8.14
  13  -5   0    3.54    7.54
  13  -5   1   30.46    7.69
 -13  -5  -1   25.75   11.57
  13  -5   1   34.12    8.81
 -13  -5  -1   22.29    9.62
 -13  -5  -2    8.67   14.13
  13  -5   2    8.95    5.76
 -13  -5  -2    8.62   11.41
  13  -5   2    8.93    8.77
 -13  -5  -3   27.32   15.14
  13  -5   3   26.48    5.85
 -13  -5  -3   23.05   11.84
  13  -5   3   34.28    8.65
 -13  -5  -4   17.59   12.56
 -13  -5  -4   14.15   10.08
  13  -5   4   15.64    7.94
  13  -5   4   15.80    8.53
 -13  -5  -5    1.23   10.13
 -13  -5  -5   -0.34   12.43
  13  -5   5   -2.55    5.82
  13  -5   5   -1.79    6.10
 -13  -5  -6   25.51   13.68
 -13  -5  -6   23.41   11.56
  13  -5   6   21.48    5.87
  13  -5   6   26.86    6.13
 -13  -5  -7   22.25   11.81
  13  -5   7   28.90    8.78
  13  -5   7   26.04    8.80
 -13  -5  -7   21.23   16.80
 -13  -5  -8   10.76   12.45
  14   0   0  116.87    8.35
  14   0   0  133.86    8.29
  14   0   1   12.19    7.37
  14   0   1   -0.30    6.76
  14   0   2 1331.41   35.41
  14   0   2 1350.82   38.29
  14   0   3    1.89    6.83
 -14   0  -4  339.75   12.96
  14   0   4  370.43   13.71
  14   0   5    0.26    7.06
 -14   0  -5    1.93    7.38
 -14   0  -6   18.11    5.85
  14   0   6   21.18    5.30
  14   0   7    4.54    7.51
 -14   0  -7   -3.15    7.99
 -14   0  -8  211.74   10.87
  14   0   8  216.46   11.11
 -14   0  -9    3.58    7.95
  14   0   9    1.99    7.77
 -14   0 -10  172.45   10.51
  14   0  10  196.97   11.04
 -14   0 -11   -0.96    8.39
  14   0  11    3.91    8.30
 -14   0 -12  264.42   12.54
  14   0  12  295.54   13.35
 -14   0 -13   -1.29    8.93
  14   0  13    3.29    8.80
  14   0  14    8.55    6.50
 -14   0 -14    2.35    9.34
  14   0  15   -3.53    9.46
 -14   0 -15   -1.44    6.85
  14   0  16    9.93    6.90
 -14   0 -16    9.69   10.01
  14   0  17   -0.47    9.67
 -14   0 -17    0.46   10.10
  14   0  18   41.88   10.76
 -14   0 -18   47.65   10.95
  14  -2   0   52.86    7.09
  14  -2   0   51.70    6.30
  14  -2   1    2.22    6.89
  14  -2   1    2.35    4.28
  14  -2   2   63.54    7.66
  14  -2   2   58.55    7.02
  14  -2   3   24.89    5.43
  14  -2   3   33.56    7.14
  14  -2   4  597.21   14.69
  14  -2   4  625.83   16.58
 -14  -2  -5   43.99   12.48
 -14   2  -5   45.25    5.66
  14   2   5   39.49   11.17
  14  -2   5   43.50    5.56
  14   2   6   18.17    9.36
 -14  -2  -6   15.36   10.29
 -14   2  -6   22.86    7.66
  14  -2   6   28.34    7.40
  14  -2   7    6.69    7.10
 -14   2  -7    6.20    5.27
  14   2   7    4.42    8.03
 -14  -2  -7    3.94    8.48
  14  -2   8   14.82    7.29
  14   2   8   10.50    8.46
 -14   2  -8   10.88    5.43
 -14  -2  -8   10.95   10.56
 -14  -2  -9   28.95    9.27
  14  -2   9   41.81    7.53
  14   2   9   38.46    9.18
 -14   2  -9   36.60    5.67
 -14  -2 -10  176.29   12.77
 -14   2 -10  218.19   10.20
  14  -2  10  228.47    9.66
  14   2  10  209.42   13.72
 -14  -2 -11   71.06   10.06
 -14   2 -11   64.11    6.32
  14   2  11   73.22   10.45
  14  -2  11   68.74    5.98
 -14  -2 -12   42.97    9.68
  14   2  12   53.16    9.97
 -14   2 -12   46.65    8.52
  14  -2  12   47.05    8.03
 -14  -2 -13    1.83    9.44
  14   2  13    3.42    6.61
  14  -2  13    3.73    7.81
 -14   2 -13    8.45    8.34
 -14  -2 -14   21.32    7.39
  14   2  14   30.73   10.17
  14  -2  14   22.81    6.01
 -14   2 -14   23.80    9.28
 -14  -2 -15    5.42    7.29
  14   2  15   11.24   10.23
  14  -2  15    6.87    6.32
 -14   2 -15   13.47    9.68
 -14  -2 -16   40.30   10.77
  14   2  16   39.38   10.70
  14  -2  16   36.21    6.83
 -14   2 -16   41.46    7.14
 -14  -4   0   23.63   19.19
  14  -4   0   38.77    8.11
  14  -4   0   19.56    4.81
 -14  -4   0   24.54   20.97
  14  -4   1   -2.66    7.46
 -14  -4  -1    2.34   17.87
  14  -4   1    6.69    5.24
 -14  -4  -1    2.24   19.05
 -14  -4  -2    5.93   14.81
  14  -4   2    5.77    4.99
 -14  -4  -2    6.81   16.10
  14  -4   2    7.64    7.82
  14  -4   3    4.29    5.36
 -14  -4  -3    8.26   14.18
 -14  -4  -3    7.36   14.55
  14  -4   3   12.97    7.86
 -14  -4  -4   58.29   13.68
  14  -4   4   72.11    7.90
 -14  -4  -4   59.64   14.11
  14  -4   4   87.83    8.74
  14  -4   5   12.90    5.81
 -14  -4  -5    8.87   12.75
 -14  -4  -5    7.57   12.54
  14  -4   5   16.82    8.05
 -14  -4  -6   16.51   11.50
 -14  -4  -6   16.39   10.72
  14  -4   6   28.91    8.22
  14  -4   6   28.76    8.39
 -14  -4  -7   95.82   13.81
 -14  -4  -7   74.98   11.57
  14  -4   7   91.14    6.64
  14  -4   7   85.74    6.50
 -14  -4  -8    3.99   10.53
  14  -4   8    0.49    8.25
  14  -4   8    9.19    8.53
  14  -4   9    4.12    6.28
 -14  -4  -9    0.97   11.32
  14   4   9    3.04   10.71
  14  -4  10   55.37    9.40
 -14  -4 -10   44.70   15.44
  14   4  10   33.69   12.00
 -14   4 -10   44.97    6.29
  14  -4  11   27.96    9.36
 -14  -4 -11   25.68   14.97
  14   4  11   22.82   11.56
 -14   4 -11   22.30    8.70
  15  -1   0   36.77    7.60
  15  -1   0   37.59    5.90
  15  -1   1   -0.79    7.52
  15  -1   1    3.07    5.64
  15  -1   2   31.93    7.69
  15  -1   2   35.10    6.36
  15   1   3    2.64   11.03
  15   1   3    2.83    9.13
  15  -1   3    2.11    5.09
  15  -1   3    3.26    4.76
  15  -1   4   81.61    7.86
  15   1   4   83.10   11.52
  15   1   5   21.97    8.18
  15  -1   5   21.15    4.97
 -15  -1  -5   18.29    7.86
 -15   1  -5   21.21    5.56
 -15   1  -6  336.59   11.11
  15   1   6  354.32   15.84
  15  -1   6  391.13   12.80
 -15  -1  -6  398.43   18.22
 -15  -1  -7  214.54   12.73
  15   1   7  214.89   12.19
  15  -1   7  180.94    7.58
 -15   1  -7  209.95    8.65
 -15   1  -8  272.29   11.63
  15   1   8  250.05   13.07
 -15  -1  -8  254.78   13.78
  15  -1   8  216.73    8.34
  15   1   9   42.02    8.77
 -15   1  -9   50.40    8.66
 -15  -1  -9   35.36    9.17
  15  -1   9   37.69    7.71
  15   1  10   23.46    8.45
 -15  -1 -10   18.50    9.36
 -15   1 -10   25.95    8.89
  15  -1  10   28.02    7.93
  15   1  11   67.93    9.51
 -15  -1 -11   62.00   10.03
  15  -1  11   59.95    6.26
 -15   1 -11   57.47    6.63
  15   1  12   45.53    9.21
 -15  -1 -12   47.13    9.97
  15  -1  12   51.86    8.66
 -15   1 -12   49.52    9.28
  15   1  13    7.20    6.24
 -15  -1 -13    9.75    9.65
  15  -1  13   17.56    8.58
 -15   1 -13   12.79    9.18
 -15   1 -14   36.01    9.82
  15   1  14   34.93    9.25
 -15  -1 -14   31.29   10.32
  15  -1  14   35.26    9.23
 -15   1 -15    5.56    9.77
  15   1  15    1.58    9.52
 -15  -1 -15   -2.73   10.27
  15  -1  15   -0.72    9.09
 -15   1 -16    9.71    7.57
  15   1  16   12.04    9.89
 -15  -1 -16   10.03   10.87
  15  -1  16    6.38    9.71
 -15   1 -17   13.27   10.90
  15   1  17   12.16   10.69
 -15  -1 -17   14.67    7.73
  15  -1  17    9.43    7.16
  15  -3   0  279.84    9.84
  15  -3   0  235.01    9.25
  15  -3   1    4.05    7.25
  15  -3   1    0.69    7.33
  15  -3   2   99.14    8.03
  15  -3   2   82.67    5.95
  15  -3   3  125.95    8.31
  15  -3   3  149.90    8.90
  15  -3   4   70.76    8.23
  15  -3   4   64.48    6.06
  15  -3   5  143.83    9.14
  15  -3   5   81.09    6.48
 -15  -3  -6   94.73   14.37
 -15  -3  -6  121.40   17.24
  15  -3   6  186.21    9.63
  15  -3   6  204.84    9.99
 -15  -3  -7    0.41   11.67
  15   3   7    1.46   12.90
  15  -3   7   -0.99    8.15
  15  -3   8   67.53    6.43
 -15  -3  -8   62.96   13.53
 -15   3  -8   77.21    8.64
  15   3   8   53.80   10.64
  15  -3   9    7.35    8.28
 -15  -3  -9    5.76   12.08
  15   3   9    2.66    9.50
 -15   3  -9    4.21    8.40
 -15  -3 -10   21.30   10.12
  15  -3  10   21.79    6.25
 -15   3 -10   17.86    6.12
  15   3  10   20.76    9.97
 -15   3 -11    3.69    6.01
 -15  -3 -11    3.61   12.98
  15  -3  11    2.54    8.73
  15   3  11    3.10   10.20
 -15  -3 -12    1.45   10.73
 -15   3 -12    1.07    8.75
  15  -3  12    2.95    6.27
  15   3  12    1.29   10.63
 -15  -3 -13   14.32   11.24
  15  -3  13    7.46    9.60
 -15   3 -13   12.89    9.08
  15   3  13   14.45   11.34
 -15  -3 -14    7.67   11.80
  15  -3  14   11.55    9.54
  15   3  14    6.61   11.62
 -15   3 -14    6.35    9.56
 -15  -5   0   24.54   22.16
  15  -5   0   20.02    8.05
 -15  -5   0   19.37   18.71
  15  -5   0   32.07    9.14
  15  -5   1   38.46    5.84
 -15  -5  -1   37.93   18.99
  15  -5   1   66.58    9.31
 -15  -5  -1   48.76   23.19
 -15  -5  -2    1.79   16.70
  15  -5   2    8.55    5.64
  15  -5   2    2.75    9.06
 -15  -5  -2    3.14   21.29
 -15  -5  -3    4.54   15.95
  15  -5   3    5.28    8.37
  15  -5   3   -2.36    6.62
 -15  -5  -3    7.67   19.25
  15  -5   4   -3.32    8.55
 -15  -5  -4    6.50   19.18
  15  -5   4    4.61    6.48
 -15  -5  -4    3.58   14.18
  16   0   0   -0.75    7.74
  16   0   0    0.63    8.46
  16   0   1    0.41    6.85
  16   0   1   -0.85    6.03
  16   0   2  193.68   10.71
  16   0   2  190.46    9.64
  16   0   3   -1.05    6.91
  16   0   3    0.29    5.93
  16   0   4  357.48   15.04
  16   0   4  362.41   14.81
  16   0   5    2.88    7.67
 -16   0  -5    1.00    7.09
 -16   0  -6   13.96    7.99
  16   0   6   18.55    7.95
 -16   0  -7   -1.55    6.02
  16   0   7    0.10    5.66
 -16   0  -8   27.36    6.38
  16   0   8   35.33    8.63
 -16   0  -9    2.06    8.71
  16   0   9    1.71    8.34
 -16   0 -10  132.73   10.78
  16   0  10  139.52   10.46
 -16   0 -11   -3.86    9.23
  16   0  11    1.60    8.69
 -16   0 -12    0.51    6.70
  16   0  12    3.78    9.06
 -16   0 -13   -4.82    9.93
  16   0  13    1.32    6.67
  16   0  14  189.73   12.52
 -16   0 -14  121.71    9.05
  16   0  15    2.16    9.96
 -16   0 -15    4.27    7.56
  16   0  16   88.49   11.27
 -16   0 -16   84.82   11.89
  16  -2   0   73.76    5.28
  16  -2   0   86.19    6.06
  16  -2   1  112.78    6.79
  16  -2   1  149.74    8.18
  16  -2   2  720.42   17.23
  16  -2   2  731.49   19.28
  16  -2   3    9.53    5.95
  16  -2   3   16.31    7.37
  16  -2   4   49.34    8.47
  16  -2   4   53.49    8.03
  16  -2   5   -0.49    5.69
  16  -2   5    0.44    5.55
  16  -2   6   15.03    5.68
  16   2   6   14.02   14.62
 -16  -2  -6   11.20   12.77
 -16  -2  -7   22.55   10.84
  16  -2   7   24.45    5.77
  16   2   7   19.64   10.64
 -16   2  -7   29.59    8.65
  16  -2   8   51.92    6.02
 -16   2  -8   68.46    8.77
 -16  -2  -8   47.76   11.89
  16   2   8   53.78   11.88
 -16   2  -9   -1.51    8.69
  16  -2   9   -0.75    8.00
  16   2   9    2.40   11.31
 -16  -2  -9    0.63    9.26
  16  -2  10    3.90    8.18
  16   2  10   -0.03    9.73
 -16   2 -10    2.53    6.30
 -16  -2 -10    0.36   12.06
  16   2  11    4.62   10.03
  16  -2  11    6.08    5.89
 -16  -2 -11    8.25   10.05
 -16   2 -11    8.53    9.02
 -16   2 -12    2.03    6.64
  16   2  12    0.70   10.38
  16  -2  12    3.47    8.50
 -16  -2 -12    1.72   10.36
 -16   2 -13   23.97    7.00
  16   2  13   27.29   10.98
  16  -2  13   25.55    8.99
 -16  -2 -13   27.21   11.18
 -16   2 -14   19.22    6.94
  16   2  14   24.54   11.21
  16  -2  14   25.40    9.17
 -16  -2 -14   20.70    8.15
  16   2  15    1.81   11.45
 -16   2 -15    3.33    7.41
  16  -2  15   -1.49    6.76
 -16  -2 -15    0.57   11.51
  16  -4   0   21.10    6.01
  16  -4   0   32.26    7.65
  16  -4   1   34.00    5.83
  16  -4   1   62.34    8.67
  16  -4   2   20.53    8.02
  16  -4   2   23.54    8.75
  16  -4   3    3.48    8.12
  16  -4   3    5.42    8.56
  16  -4   4   65.32    6.39
  16  -4   4  111.98    9.47
  16  -4   5   19.47    8.64
  16  -4   5   20.52    9.06
  16  -4   6    8.30    8.74
  16  -4   6    1.64    6.34
 -16  -4  -7    1.34   16.28
  16  -4   7    5.39    6.37
  16  -4   7    3.64    6.37
 -16  -4  -7    2.27   18.80
  16  -4   8   28.52    9.29
 -16  -4  -8   18.31   14.85
 -16  -4  -8   23.02   16.20
  16  -4   8   33.53    9.15
  16  -4   9    4.61    6.76
 -16  -4  -9    3.83   14.75
 -16  -4  -9    5.61   14.98
  16  -4   9    8.87    6.51
  17  -1   0   85.62    8.90
  17  -1   0   74.16    6.99
  17  -1   1    9.93    8.08
  17  -1   1   10.98    6.20
  17  -1   2   83.39    8.61
  17  -1   2   81.83    7.32
  17   1   3   16.23   14.41
  17   1   3   12.57   13.21
  17  -1   3   14.50    6.77
  17  -1   3   16.12    7.63
  17  -1   4   27.97    7.57
  17   1   4   30.85   12.32
  17   1   4   27.86   10.49
  17  -1   4   34.67    7.62
  17   1   5    3.58   10.52
  17  -1   5    1.80    5.26
  17   1   5    3.78    8.79
  17  -1   5    2.91    7.83
  17   1   6   13.22    8.86
 -17   1  -6   17.00    8.21
 -17  -1  -6   12.70    9.48
  17  -1   6   11.64    7.55
  17   1   7   12.54    8.68
 -17   1  -7   19.03    8.64
  17  -1   7   13.92    7.65
 -17  -1  -7   13.52    8.51
 -17   1  -8    0.83    8.78
  17   1   8   -0.42    8.76
 -17  -1  -8    0.13   10.76
  17  -1   8    2.99    7.80
  17   1   9    1.34    9.07
  17  -1   9    1.74    5.82
 -17   1  -9   -2.02    6.51
 -17  -1  -9    0.94    9.27
 -17  -1 -10   23.50    9.68
 -17   1 -10   30.94    6.90
  17   1  10   27.05    9.48
  17  -1  10   26.02    8.43
 -17  -1 -11   34.25   10.62
  17   1  11   42.48    9.62
 -17   1 -11   41.82   10.17
  17  -1  11   38.93    6.51
  17   1  12  112.52   11.56
 -17  -1 -12  104.95   11.90
 -17   1 -12   97.82    8.47
  17  -1  12  119.08   10.33
  17   1  13    4.44    9.75
 -17  -1 -13    3.70   10.65
 -17   1 -13   -0.22   10.17
  17  -1  13   -1.45    9.25
  17   1  14   16.71    7.28
 -17  -1 -14   18.15   11.33
 -17   1 -14   19.99   10.69
  17  -1  14   14.31    9.72
  17   1  15    8.90   10.54
 -17  -1 -15    4.03   11.50
 -17   1 -15    6.52   10.98
  17  -1  15    4.92    9.83
  17  -3   0   39.74    5.79
  17  -3   0   63.35    7.86
  17  -3   1    9.09    7.94
  17  -3   1    6.29    5.35
  17  -3   2   22.57    8.14
  17  -3   2   29.41    8.02
  17  -3   3   15.69    8.50
  17  -3   3    6.85    5.71
  17  -3   4    7.49    8.40
  17  -3   4    2.54    8.52
  17  -3   5   38.55    8.92
  17  -3   5   41.86    9.00
  17  -3   6   40.32    9.31
  17  -3   6   33.70    6.60
  17  -3   7  134.80   10.05
  17  -3   7  151.43   10.28
 -17  -3  -8    3.69   16.65
  17  -3   8    8.94    9.31
  17  -3   8    5.71    6.60
  17  -3   9   30.50    6.76
 -17  -3  -9   31.44   15.20
  17   3   9   27.36   16.65
  17  -3  10   -2.30    9.65
 -17  -3 -10    1.73   12.97
  17   3  10    5.05   13.54
 -17   3 -10    2.73    6.72
  17  -3  11   10.19    9.70
 -17   3 -11    3.20    6.95
  17   3  11    1.68   14.42
 -17  -3 -11    6.94   14.03
 -17   3 -12   50.46   10.27
  17  -3  12   38.15    7.37
  17   3  12   42.88   16.05
 -17  -3 -12   41.49   15.75
  18   0   0    1.85    7.26
  18   0   0    1.85    7.59
  18   0   1    0.24    7.39
  18   0   1    0.22    6.97
  18   0   2    3.73    7.46
  18   0   2    3.49    6.69
  18   0   3    0.57    9.39
  18   0   3    1.17    6.64
  18   0   4    5.67    8.15
  18   0   4    4.21    6.89
  18   0   5    0.64    8.15
  18   0   5    1.27    7.34
  18   0   6   78.32    9.46
 -18   0  -7   -1.82    8.55
  18   0   7    4.57    8.62
 -18   0  -8  554.85   23.41
  18   0   8  557.73   24.04
  18   0   9   -2.14    8.93
 -18   0  -9   -0.33    9.23
 -18   0 -10   13.82    9.70
  18   0  10   13.81    9.25
 -18   0 -11    3.95    9.91
  18   0  11    1.55    6.80
 -18   0 -12    7.04   10.53
  18   0  12   10.75    9.89
  18   0  13    0.05   10.16
 -18   0 -13   -2.19   10.69
  18   0  14   11.06    7.36
 -18   0 -14   11.47   11.07
  18  -2   0   18.36    5.98
  18  -2   0   20.73    6.71
  18  -2   1   17.98    8.66
  18  -2   1   15.75    7.10
  18  -2   2   73.59    6.81
  18  -2   2   85.32    8.12
  18  -2   3   64.28    9.21
  18  -2   3   65.04    8.30
  18  -2   4   15.05    8.80
  18  -2   4    9.47    5.73
  18  -2   5   88.20    9.33
  18  -2   5   90.82    9.50
  18  -2   6   99.07    9.55
  18  -2   6   74.15    7.09
  18  -2   7   -1.20    8.81
  18  -2   8   85.54    9.38
  18   2   8   69.44   15.73
 -18   2  -8   58.31    7.25
 -18  -2  -8   51.11   12.42
  18  -2   9    4.98    6.21
  18   2   9    5.03   12.44
 -18  -2  -9    4.77   11.61
 -18   2  -9    7.92    9.47
 -18  -2 -10   55.30   13.21
 -18   2 -10   71.46   10.31
  18  -2  10   66.69    9.32
  18   2  10   48.35   11.77
 -18   2 -11   12.86    7.41
 -18  -2 -11   16.99   10.55
  18  -2  11   21.01    6.83
  18   2  11   20.02   11.09
 -18  -2 -12   36.71   12.29
 -18   2 -12   43.33   10.59
  18   2  12   35.24   12.35
  18  -2  12   41.99    9.85
 -18  -2 -13   15.72   11.95
  18   2  13   12.16   12.30
 -18   2 -13   12.17   10.83
  18  -2  13   13.49    9.78
  18  -4   0   12.69    8.26
  18  -4   0   17.73    9.21
  18  -4   1   69.07    6.63
  18  -4   1  107.30    9.95
  18  -4   2    6.02    8.75
  18  -4   2   -2.28    9.35
  18  -4   3   54.92    6.71
  18  -4   3   94.13   10.05
  18  -4   4   13.50    9.36
  18  -4   4   20.53    9.40
  18  -4   5    3.58    6.69
  18  -4   5    3.92    6.74
  18  -4   6    2.16    7.08
  18  -4   6    7.05    7.02
  19  -1   0    0.39    8.77
  19  -1   0    1.55    6.86
  19  -1   1    6.60    6.81
  19  -1   1    6.48    8.44
  19  -1   2   41.20    7.27
  19  -1   2   40.42    8.64
  19  -1   3    4.36    8.18
  19  -1   3    1.93    6.99
  19  -1   4  238.77   12.19
  19   1   4  238.19   24.52
  19   1   4  186.52   21.90
  19  -1   4  243.11   12.00
  19   1   5   56.99   14.45
  19  -1   5   52.34    8.53
  19   1   5   45.64   13.41
  19  -1   5   38.52    6.09
  19   1   6  126.05   15.76
  19  -1   6  135.19   10.05
  19   1   6  112.78   13.44
  19  -1   6   90.08    7.24
  19   1   7    8.46    9.75
  19  -1   7   14.09    8.48
  19   1   8  137.99   15.55
  19  -1   8  107.99    7.88
 -19  -1  -8   93.21   11.09
 -19   1  -8  105.64    8.10
  19   1   9    0.77   10.06
 -19   1  -9    3.09    9.55
  19  -1   9    1.04    8.81
 -19  -1  -9    1.98    9.40
 -19   1 -10    3.15    7.13
  19   1  10    5.90   10.27
 -19  -1 -10    2.90    9.88
  19  -1  10    5.44    8.85
  19   1  11    1.19   12.44
 -19   1 -11    4.48    7.26
 -19  -1 -11   -1.76   10.02
  19  -1  11    4.44    9.47
  19   1  12    3.12   10.58
 -19  -1 -12    5.30   10.64
 -19   1 -12   -6.75   10.40
  19  -1  12    5.60    9.98
  19   1  13    4.52   11.29
  19  -1  13    5.81    9.92
 -19  -1 -13    6.09   11.38
 -19   1 -13    5.39   11.22
  19  -3   0   -1.28    8.44
  19  -3   0    4.71    7.82
  19  -3   1   42.95    6.59
  19  -3   1   54.65    8.38
  19  -3   2   30.70    6.64
  19  -3   2   18.23    6.20
  19  -3   3   90.43    9.90
  19  -3   3   99.85    9.58
  19  -3   4  202.62   11.59
  19  -3   4  212.22   11.49
  19  -3   5   -9.56    9.54
  19  -3   5    1.15    6.82
  19  -3   6   42.55    7.47
  19  -3   6   65.08   10.30
  19  -3   7    8.27    9.94
  19  -3   7    4.07   10.19
  19  -3   8    8.34    6.99
  19  -3   8    1.83    7.17
  19  -3   9   11.73   10.27
  19  -3   9    1.51   10.43
  20   0   0  117.34   10.72
  20   0   0  123.98   10.83
  20   0   1    1.87   10.02
  20   0   1    2.80   10.12
  20   0   2  412.83   21.89
  20   0   2  401.26   19.45
  20   0   3    1.15    8.38
  20   0   3    0.54    9.76
  20   0   4  243.77   16.74
  20   0   4  219.20   14.45
  20   0   5    2.33   11.12
  20   0   5   -0.20    8.11
  20   0   6    3.53    9.29
  20   0   6    1.46    8.18
  20   0   7    1.42    9.57
  20   0   7    0.45    8.53
 -20   0  -8  179.72   13.50
  20   0   8  290.21   18.27
 -20   0  -9    1.16    9.38
  20   0   9    1.55   10.13
 -20   0 -10    3.26    9.79
  20   0  10    3.87   10.05
 -20   0 -11   -2.81   10.24
  20   0  11   -1.06   10.27
  20   0  12   75.25   12.14
 -20   0 -12   69.91   12.05
  20  -2   0  135.47    8.16
  20  -2   0  152.67    9.01
  20  -2   1    1.54    9.36
  20  -2   1    9.53    7.60
  20  -2   2  197.87   11.30
  20  -2   2  183.41   10.11
  20  -2   3    9.64    5.82
  20  -2   3    9.82    6.75
  20  -2   4   38.36    8.97
  20  -2   4   30.38    6.95
  20  -2   5    3.08    6.65
  20  -2   5    2.05    6.33
  20  -2   6   -0.80    6.65
  20  -2   6    0.79    9.38
  20  -2   7   -2.78    9.38
  20  -2   7   -1.63    9.61
  20  -2   8   38.76    9.79
  20  -2   8   28.45   10.39
  20  -2   9    8.16    6.66
  20   2   9    7.65   21.56
 -20  -2 -10   23.60   13.32
  20  -2  10   33.94   10.00
  20   2  10   22.10   18.05
  20  -4   0   59.53    7.02
  20  -4   0   99.85   10.26
  20  -4   1    1.21    6.62
  20  -4   1    1.05    9.85
  21  -1   0   18.76    8.03
  21  -1   0   21.61    9.26
  21  -1   1   17.02    7.85
  21  -1   1   15.36    9.12
  21  -1   2   35.59    9.12
  21  -1   2   31.55    8.07
  21  -1   3   -1.37    8.75
  21  -1   3   -0.15    7.98
  21  -1   4  224.57   13.76
  21  -1   4  227.03   12.89
  21  -1   5    5.25    8.67
  21  -1   5    4.79    8.47
  21   1   6   13.67   15.41
  21  -1   6    7.67    8.95
  21   1   6    9.52   15.75
  21  -1   6   17.33    8.86
  21   1   7   59.44   16.93
  21  -1   7   61.86   10.07
  21   1   7   46.45   15.74
  21  -1   7   52.31   10.00
  21   1   8   69.29   15.86
  21  -1   8   77.68   10.50
  21   1   8   51.52   13.35
  21  -1   8   84.43   11.09
  21   1   9    3.23   13.67
  21  -1   9    5.69    9.82
  21   1  10   35.03   14.94
 -21   1 -10   28.15   11.15
 -21  -1 -10   28.49   10.81
  21  -1  10   39.51   10.75
  21  -3   0   10.04    6.73
  21  -3   0   12.87    6.12
  21  -3   1   20.96    9.98
  21  -3   1    5.39    6.28
  21  -3   2   11.17   10.24
  21  -3   2    4.08    9.18
  21  -3   3   17.08    9.89
  21  -3   3   15.23    7.51
  21  -3   4   27.08   10.09
  21  -3   4   21.09   10.50
  21  -3   5   22.54   10.56
  21  -3   5   31.16   10.88
  22   0   0   67.01   12.56
  22   0   0   84.04   13.13
  22   0   1   -0.10   11.18
  22   0   1    0.08   11.48
  22   0   2   19.79   11.66
  22   0   2   24.16   12.07
  22   0   3    1.02    9.41
  22   0   3   -0.92    9.66
  22   0   4  217.58   17.72
  22   0   4  215.55   20.44
  22   0   5    1.10    9.68
  22   0   5    0.12   10.26
  22   0   6   -1.07   11.76
  22   0   6    3.67   12.70
  22   0   7    0.91    9.43
  22   0   7    2.25   10.65
  22   0   8   13.08    9.83
  22   0   8   19.19   10.88
  22   0   9   -1.00    9.97
  22   0   9   -0.46   13.67
  22  -2   0   57.16   10.24
  22  -2   0   61.37    8.67
  22  -2   1   25.35    9.91
  22  -2   1   17.52    5.74
  22  -2   2   60.82    8.82
  22  -2   2   66.32   10.46
  22  -2   3    0.42    8.79
  22  -2   3    5.85   10.04
  22  -2   4   30.80   10.38
  22  -2   4   28.41    9.43
  22  -2   5    4.73   10.09
  22  -2   5    5.38    9.44
  22  -2   6   59.01   10.77
  22  -2   6   65.48   10.69
  22  -2   7    6.74    7.49
  22  -2   7   13.83   10.26
  23  -1   0   38.27    9.29
  23  -1   0   28.81    9.58
  23  -1   1    2.00    9.37
  23  -1   1   -1.71    9.32
  23  -1   2   48.67   10.21
  23  -1   2   39.37    9.62
  23  -1   3    4.42    9.46
  23  -1   3    2.48    8.97
  23  -1   4    1.21    9.60
  23  -1   4   -4.00    9.31
  23  -1   5   28.75    7.60
  23  -1   5   34.51   10.06
  23  -1   6    6.75    9.96
  23  -1   6   -2.09    6.99
  23  -1   7    7.06   10.20
  23  -1   7    0.66    9.89
  24   0   0    0.53   10.63
  24   0   0    0.42   12.73
  24   0   1    0.79   13.43
  24   0   1    1.84   13.07
  24   0   2    6.59   13.90
  24   0   2    5.20   13.71
  24   0   3    1.87   14.53
  24   0   3    2.21   13.57
  24   0   4   18.96   12.36
  24   0   4   31.42   14.86
  24   0   5   -2.57   15.05
  24   0   5   -0.01   14.32
  24  -2   0    2.65    6.71
  24  -2   0    2.50    7.60
  24  -2   1   41.16    9.90
  24  -2   1   32.20    8.08
  24  -2   2    1.96    6.39
  24  -2   2    1.78    7.59
  25  -1   0    4.56   10.34
  25  -1   0    6.88   11.23
  25  -1   1    4.91   10.48
  25  -1   1    4.49   11.41
;
_shelx_hkl_checksum     91346
_shelx_res_file
;
TITL DAPPHPH    IPDS2  -100DEGC
CELL  0.71073 21.34110  5.37280 19.93950 90.00000 98.29100 90.00000
ZERR 8  0.00250  0.00040  0.00280  0.00000  0.01000  0.00000
LATT 7
SYMM -X, Y, -Z+ 0.50000
SFAC C H CL N
UNIT 96 104 8 16
TEMP -100
PLAN 10
FMAP 2
L.S. 9
BOND $H
HTAB
EQIV $1 X, -Y+1, Z+1/2
HTAB N2 CL1_$1
EQIV $2 X, -Y+2, Z+1/2
HTAB N2 CL1_$2
EQIV $3 -X+1/2, Y+1/2, -Z+1/2
HTAB N2 CL1_$3
HTAB C2 CL1_$1
CONF
ACTA
WGHT    0.079400
FVAR       0.29674
N1    4    0.141731    0.976472    0.387139    11.00000    0.01754    0.03028 =
         0.03598   -0.00323   -0.00042    0.00135
N2    4    0.177354    0.968707    0.454485    11.00000    0.02030    0.03166 =
         0.03611   -0.00469    0.00120   -0.00114
H1N   2    0.169151    0.834014    0.480673    11.00000    0.03207
H2N   2    0.169538    1.112922    0.480313    11.00000    0.03406
H3N   2    0.217465    0.982149    0.453702    11.00000    0.04592
C1    1    0.159201    0.784560    0.343324    11.00000    0.01923    0.02818 =
         0.03757   -0.00179    0.00523   -0.00402
C2    1    0.202097    0.596712    0.364669    11.00000    0.02708    0.03047 =
         0.03628    0.00278    0.00547   -0.00165
AFIX  43
H2    2    0.220723    0.588044    0.410849    11.00000   -1.20000
AFIX   0
C3    1    0.217927    0.420948    0.318653    11.00000    0.03082    0.02897 =
         0.04597    0.00304    0.01277    0.00254
AFIX  43
H3    2    0.246983    0.291684    0.333615    11.00000   -1.20000
AFIX   0
C4    1    0.191461    0.433930    0.251154    11.00000    0.03478    0.03656 =
         0.04414   -0.00816    0.01485   -0.00561
AFIX  43
H4    2    0.202507    0.315130    0.219567    11.00000   -1.20000
AFIX   0
C5    1    0.148550    0.622644    0.230082    11.00000    0.02914    0.04137 =
         0.03628   -0.00358    0.00391   -0.00838
AFIX  43
H5    2    0.130138    0.631666    0.183838    11.00000   -1.20000
AFIX   0
C6    1    0.132361    0.796566    0.275246    11.00000    0.02553    0.03485 =
         0.04010    0.00340    0.00362   -0.00100
AFIX  43
H6    2    0.102979    0.924588    0.260149    11.00000   -1.20000
AFIX   0
C7    1    0.074625    1.005196    0.389181    11.00000    0.02032    0.03479 =
         0.04331   -0.01226   -0.00128    0.00169
C8    1    0.040954    0.834772    0.421535    11.00000    0.02264    0.05738 =
         0.05101   -0.00595    0.00427   -0.00165
AFIX  43
H8    2    0.061721    0.695487    0.444173    11.00000   -1.20000
AFIX   0
C9    1   -0.023698    0.869387    0.420598    11.00000    0.03056    0.09570 =
         0.06233   -0.02494    0.01325   -0.00846
AFIX  43
H9    2   -0.047438    0.753628    0.442718    11.00000   -1.20000
AFIX   0
C10   1   -0.053428    1.072890    0.387367    11.00000    0.02221    0.10237 =
         0.08412   -0.04960   -0.00504    0.00764
AFIX  43
H10   2   -0.097560    1.097461    0.386990    11.00000   -1.20000
AFIX   0
C11   1   -0.019449    1.238377    0.355128    11.00000    0.04128    0.06710 =
         0.11997   -0.02710   -0.02618    0.02409
AFIX  43
H11   2   -0.040487    1.375553    0.331701    11.00000   -1.20000
AFIX   0
C12   1    0.045467    1.209613    0.355987    11.00000    0.03617    0.04547 =
         0.08156   -0.00382   -0.00907    0.00904
AFIX  43
H12   2    0.069112    1.327200    0.334359    11.00000   -1.20000
AFIX   0
CL1   3    0.175164    0.535834    0.040133    11.00000    0.02323    0.03339 =
         0.03805    0.00079    0.00444    0.00098
HKLF 4
REM  DAPPHPH    IPDS2  -100DEGC
REM R1 =  0.0565 for    1517 Fo > 4sig(Fo)  and  0.0738 for all    2140 data
REM    148 parameters refined using      0 restraints
END
WGHT      0.0794      0.0000
REM Instructions for potential hydrogen bonds
HTAB N2 Cl1_$1
HTAB N2 Cl1_$2
HTAB N2 Cl1_$3
HTAB C2 Cl1_$1
REM Highest difference peak  0.302,  deepest hole -0.473,  1-sigma level  0.079
Q1    1   0.1627  0.6811 -0.0029  11.00000  0.05    0.30
Q2    1   0.1669  0.3496  0.0278  11.00000  0.05    0.30
Q3    1   0.1551  0.8377  0.4219  11.00000  0.05    0.28
Q4    1   0.1790  0.4057  0.4449  11.00000  0.05    0.25
Q5    1   0.0639  0.9720  0.4229  11.00000  0.05    0.25
Q6    1   0.3100  0.2478  0.3236  11.00000  0.05    0.25
Q7    1   0.1780  0.5430 -0.0208  11.00000  0.05    0.24
Q8    1  -0.0124  1.0110  0.4611  11.00000  0.05    0.23
Q9    1   0.2256  0.8396  0.3256  11.00000  0.05    0.22
Q10   1   0.1306  1.1851  0.2580  11.00000  0.05    0.22
;
_shelx_res_checksum     75486
_shelxl_version_number        2.013
data_global
_journal_date_recd_electronic     2014-10-13
_journal_date_accepted     2014-10-17
_journal_name_full     'Acta Crystallographica, Section E'
_journal_year     2014
_journal_volume     70
_journal_issue     11
_journal_page_first     382
_journal_page_last     384
_journal_paper_category     GO
_journal_paper_doi     10.1107/S1600536814022879
_journal_coeditor_code     LH5735
_publ_contact_author_name     'Helen Stoeckli-Evans'
_publ_contact_author_address
;
Institute of Physics
University of Neuch\^atel
rue Emile-Argand 11
CH-2000 Neuch\^atel
Switzerland
;
_publ_contact_author_email     'helen.stoeckli-evans@unine.ch'
_publ_contact_author_fax     '+41327182511'
_publ_contact_author_phone     '+41327182426'
_publ_section_title
;
Crystal structure of 2,2-diphenylhydrazinium chloride
;
_publ_section_title_footnote     .
loop_
    _publ_author_name
    _publ_author_footnote
    _publ_author_address
    'Paul, Amit Kumal' .
;
Department of Environmental Science
University of Kalyani
Kalyani
Nadia 741 235
West Bengal
India
;
    'Mukherjee, Soma' .
;
Department of Environmental Science
University of Kalyani
Kalyani
Nadia 741 235
West Bengal
India
;
    'Stoeckli-Evans, Helen' .
;
Institute of Physics
University of Neuch\^atel
rue Emile-Argand 11
CH-2000 Neuch\^atel
Switzerland
;
_publ_section_synopsis
;
In the title molecule, the phenyl rings are inclined to one another by
78.63(17)\%. In the crystal, molecules are linked <i>via</i> N---H...Cl
hydrogen bonds, forming chains along [10\=1], which enclose two adjacent
<i>R</i>^4^~2~(6) ring motifs.
;
