# Supplementary material for: Crystal structure of 2,2-di­phenyl­hydrazinium chloride
Source: Acta Crystallogr Sect E Struct Rep Online. 2014 Oct 24;70(Pt 11):382–4. doi: 10.1107/S1600536814022879 (PMC4257322; doi:10.1107/S1600536814022879)
Supplement: Supplementary file 2 [file e-70-00382-Isup2.hkl]

#
# h,k,l, Fc-squared, Fo-squared, sigma(Fo-squared), status flag
#
data_I
_shelx_title ' DAPPHPH    IPDS2  -100DEGC'
_shelx_refln_list_code          4
_shelx_F_calc_maximum      271.22
_exptl_crystal_F_000       928.00
_reflns_d_resolution_high  0.8213

loop_
 _space_group_symop_operation_xyz
 'x, y, z'
 '-x, y, -z+1/2'
 'x+1/2, y+1/2, z'
 '-x+1/2, y+1/2, -z+1/2'
 '-x, -y, -z'
 'x, -y, z-1/2'
 '-x+1/2, -y+1/2, -z'
 'x+1/2, -y+1/2, z-1/2'

_cell_length_a    21.3411
_cell_length_b     5.3728
_cell_length_c    19.9395
_cell_angle_alpha  90.000
_cell_angle_beta   98.291
_cell_angle_gamma  90.000

_shelx_F_squared_multiplier     1.000

loop_
 _refln_index_h
 _refln_index_k
 _refln_index_l
 _refln_F_squared_calc
 _refln_F_squared_meas
 _refln_F_squared_sigma
 _refln_observed_status
   2   0   0       2745.88       2808.67       187.27 o
   4   0   0       1979.07       2143.99        89.04 o
   6   0   0      54104.12      61041.75      2255.61 o
   8   0   0      26430.20      31680.35      1044.96 o
  10   0   0       6090.45       7465.75       239.34 o
  12   0   0          0.79         16.22        49.15 o
  14   0   0       1340.48       1430.92        96.47 o
  16   0   0          6.28         -1.03        64.85 o
  18   0   0          8.72         21.01        59.58 o
  20   0   0       1312.97       1370.92        86.52 o
  22   0   0        869.06        864.34       103.07 o
  24   0   0         21.94          5.45        92.66 o
   1   1   0       8201.51       8108.23       304.19 o
   3   1   0      26784.14      24247.60      3210.28 o
   5   1   0      19814.56      20115.79      1724.07 o
   7   1   0       1165.91       1536.04        87.27 o
   9   1   0        187.64        270.64        49.57 o
  11   1   0       5520.75       6016.62       651.86 o
  13   1   0        307.51        430.09        50.34 o
  15   1   0        430.31        423.43        52.93 o
  17   1   0        872.43        896.32        65.07 o
  19   1   0         20.86         11.82        61.36 o
  21   1   0        225.59        228.08        68.90 o
  23   1   0        303.84        390.08        75.74 o
  25   1   0         64.42         64.42        86.38 o
   0   2   0      13395.35      12414.66      2476.04 o
   2   2   0      16690.04      10671.29      1349.16 o
   4   2   0       2876.97       2539.93       244.81 o
   6   2   0       2733.01       2347.29       221.94 o
   8   2   0      10325.51       9739.09       655.47 o
  10   2   0       1040.33       1371.26        90.28 o
  12   2   0       3115.22       3214.86       541.19 o
  14   2   0        459.06        593.01        53.48 o
  16   2   0       1016.16        904.00        70.58 o
  18   2   0        163.60        221.23        50.70 o
  20   2   0       1644.22       1632.28        97.67 o
  22   2   0        648.74        677.80        75.14 o
  24   2   0         48.01         29.30        57.12 o
   1   3   0        678.11        527.46        67.09 o
   3   3   0         10.65         11.61        29.47 o
   5   3   0       2455.65       2391.50       353.21 o
   7   3   0        265.07        250.55        28.69 o
   9   3   0       1032.75        731.97        66.82 o
  11   3   0        200.13        193.93        36.13 o
  13   3   0       1456.63       1811.61       224.46 o
  15   3   0       2426.91       2929.90       254.55 o
  17   3   0        650.27        575.66       134.06 o
  19   3   0         20.68         20.77        65.14 o
  21   3   0        144.77        130.85        51.42 o
   0   4   0       2374.94       2055.37        65.53 o
   2   4   0         45.69         68.23        30.83 o
   4   4   0        830.69        734.83        85.44 o
   6   4   0        989.13        908.29       117.80 o
   8   4   0        512.58        507.48        32.66 o
  10   4   0        196.95        170.44        32.20 o
  12   4   0       1695.07       1680.69        55.12 o
  14   4   0        283.69        305.11        45.10 o
  16   4   0        294.64        301.15        63.37 o
  18   4   0        118.79        171.17        69.83 o
  20   4   0        888.98        877.45       228.95 o
   1   5   0        926.74       1252.36        55.46 o
   3   5   0        519.94        634.37        44.64 o
   5   5   0         16.37         26.16        43.03 o
   7   5   0          7.15         14.51        43.04 o
   9   5   0          1.83         55.41        43.33 o
  11   5   0        696.84        716.35        76.88 o
  13   5   0         52.08         46.55        48.80 o
  15   5   0        299.85        282.76        63.19 o
   0   6   0          0.81         10.83        58.07 o
   2   6   0        131.61        186.14        61.34 o
   4   6   0        208.84        272.91        40.18 o
   6   6   0          1.53         36.88        41.91 o
   8   6   0          0.16         -8.37        43.11 o
  10   6   0        209.45        244.87        49.82 o
 -25   1   1         37.74         51.39        94.04 o
 -23   1   1         24.53         43.93        73.81 o
 -21   1   1         87.96        102.96        69.00 o
 -19   1   1        249.32        222.45        50.60 o
 -17   1   1        301.20        397.61        58.29 o
 -15   1   1         91.24        111.55        40.30 o
 -13   1   1         17.68         58.31        46.93 o
 -11   1   1        174.94        254.01        39.89 o
  -9   1   1         62.09         75.73        42.71 o
  -7   1   1       8427.99       7639.22       160.24 o
  -5   1   1       1284.52       1277.50       136.01 o
  -3   1   1       9715.25       9064.76       703.71 o
  -1   1   1       1624.70       1419.72       125.40 o
   1   1   1         18.65         43.35        27.17 o
   3   1   1      17381.41      15750.24      1199.81 o
   5   1   1        768.78        780.40        48.35 o
   7   1   1       4516.16       4277.16       108.91 o
   9   1   1        663.68        686.37        85.74 o
  11   1   1        302.93        361.39        59.62 o
  13   1   1       1038.92       1345.69        58.68 o
  15   1   1          7.45         16.08        51.24 o
  17   1   1         99.17        119.52        55.86 o
  19   1   1         67.82         74.34        60.19 o
  21   1   1        139.56        184.57        67.57 o
  23   1   1          9.29          1.59        75.04 o
  25   1   1         41.25         53.48        87.65 o
 -24   2   1        482.44        433.22        93.69 o
 -22   2   1         82.30        120.26        69.44 o
 -20   2   1        427.63        457.35        66.48 o
 -18   2   1         26.05         -0.98        57.84 o
 -16   2   1       1473.32       1654.96        64.23 o
 -14   2   1          2.39         -7.59        49.12 o
 -12   2   1        217.56        246.96        48.47 o
 -10   2   1        367.93        362.20        89.03 o
  -8   2   1       2390.66       2220.96       263.74 o
  -6   2   1          1.15          8.97        30.50 o
  -4   2   1        332.95        255.82        28.18 o
  -2   2   1       2503.58       2350.57       276.18 o
   0   2   1        447.29        345.96        35.26 o
   2   2   1       5603.87       5624.35       348.81 o
   4   2   1       2491.17       2331.47       513.48 o
   6   2   1          1.80         18.83        32.91 o
   8   2   1        442.56        611.29        68.88 o
  10   2   1       2582.25       2796.03       465.78 o
  12   2   1          4.07         31.61        41.03 o
  14   2   1          3.72         26.12        41.29 o
  16   2   1       1234.07       1481.31       209.87 o
  18   2   1        166.71        190.27        62.35 o
  20   2   1         61.43         67.57        67.00 o
  22   2   1        267.39        231.22        56.41 o
  24   2   1        429.92        412.47        71.09 o
 -21   3   1        294.64        302.27        71.40 o
 -19   3   1        993.38        830.68       159.39 o
 -17   3   1         15.47         33.82        41.78 o
 -15   3   1        117.64        146.72        43.36 o
 -13   3   1       2045.46       2227.77       193.91 o
 -11   3   1        285.13        306.71        35.73 o
  -9   3   1         63.95         58.32        32.24 o
  -7   3   1         16.62         16.54        31.48 o
  -5   3   1       1333.32       1318.33       151.82 o
  -3   3   1        520.03        620.92        52.67 o
  -1   3   1         31.63         39.59        27.43 o
   1   3   1       1168.05        958.96        53.52 o
   3   3   1         28.37         56.17        25.33 o
   5   3   1        449.55        491.62        31.88 o
   7   3   1       1989.74       1998.06       138.20 o
   9   3   1         65.48         87.92        37.13 o
  11   3   1          0.71         -6.89        32.19 o
  13   3   1       1408.20       1855.93       169.15 o
  15   3   1          4.17         27.02        58.54 o
  17   3   1         93.43         84.23        50.39 o
  19   3   1        524.27        546.27        66.43 o
  21   3   1        153.80        129.50        88.41 o
 -20   4   1          1.78         53.77        74.17 o
 -18   4   1        407.46        291.37        49.63 o
 -16   4   1        953.73        816.75        93.24 o
 -14   4   1         23.35         26.43        45.61 o
 -12   4   1          3.61         25.57        43.82 o
 -10   4   1        503.48        486.17        36.48 o
  -8   4   1        251.19        244.38        31.76 o
  -6   4   1         10.15         27.08        27.88 o
  -4   4   1        388.42        332.20        40.21 o
  -2   4   1       1107.04       1224.12       121.51 o
   0   4   1         39.13         71.81        32.58 o
   2   4   1       1457.53       1600.02       107.15 o
   4   4   1       2946.63       3010.81       335.93 o
   6   4   1        498.05        466.04        50.10 o
   8   4   1        502.26        557.14        62.01 o
  10   4   1       1971.54       2035.90       227.83 o
  12   4   1        628.75        711.13       100.92 o
  14   4   1         17.32         30.63        46.26 o
  16   4   1        529.75        532.00       160.92 o
  18   4   1        917.76        961.61       217.08 o
  20   4   1          9.10         13.01        62.40 o
 -15   5   1        137.86        168.49        60.95 o
 -13   5   1        161.72        198.29        43.69 o
 -11   5   1        262.23        266.77        40.89 o
  -9   5   1         34.32         55.32        35.32 o
  -7   5   1         97.45        105.36        35.74 o
  -5   5   1          1.11         18.69        32.24 o
  -3   5   1         47.94         62.18        39.40 o
  -1   5   1        473.79        554.46        50.35 o
   1   5   1        111.44        178.23        42.96 o
   3   5   1        323.18        344.34        46.55 o
   5   5   1        110.88        120.02        34.65 o
   7   5   1        878.36        734.16        68.98 o
   9   5   1        625.76        735.37        71.75 o
  11   5   1          0.02         11.61        40.27 o
  13   5   1        359.98        329.84        51.80 o
  15   5   1        579.32        555.62        64.39 o
 -10   6   1        753.10        823.27        51.69 o
  -8   6   1        821.69        779.30        46.28 o
  -6   6   1        259.97        256.06        51.55 o
  -4   6   1       2430.66       2882.24       277.04 o
  -2   6   1        352.27        439.99        43.27 o
   0   6   1        227.41        257.06        45.71 o
   2   6   1       1806.76       2002.38       251.96 o
   4   6   1        426.31        428.18        38.55 o
   6   6   1         14.15         35.34        38.56 o
   8   6   1         96.90         59.54        42.46 o
 -24   0   2       1071.49        915.87       124.22 o
 -22   0   2        881.05        913.89       102.30 o
 -20   0   2       1566.40       1921.75       103.85 o
 -18   0   2       6630.52       7747.10       333.08 o
 -16   0   2        198.74        270.31        64.51 o
 -14   0   2       4891.64       5883.48       394.12 o
 -12   0   2      24507.51      32841.96      1700.56 o
 -10   0   2        184.46        173.65        49.97 o
  -8   0   2       4701.21       5846.30       449.09 o
  -6   0   2       4397.75       5244.04       283.34 o
  -4   0   2       7085.50       8367.63       182.38 o
  -2   0   2      11026.71       9211.87      1557.87 o
   0   0   2       1012.40       1184.11       210.77 o
   2   0   2      20737.59      22549.19       492.07 o
   4   0   2        812.36        601.89        89.43 o
   6   0   2       6419.01       6093.59       696.15 o
   8   0   2      22104.12      24823.63       358.99 o
  10   0   2          7.86         -2.27        47.66 o
  12   0   2          1.40         30.69        48.60 o
  14   0   2      13352.79      15222.43       295.24 o
  16   0   2       1937.88       2179.46        81.37 o
  18   0   2         57.50         40.92        56.56 o
  20   0   2       4729.16       4615.76       165.12 o
  22   0   2        207.94        249.13        95.24 o
  24   0   2         63.44         66.89       110.85 o
 -25   1   2         94.92         84.01        85.32 o
 -23   1   2       1040.82       1101.51        86.88 o
 -21   1   2       2933.01       2948.92       271.70 o
 -19   1   2          2.24         30.86        49.25 o
 -17   1   2       3155.13       3615.87        95.76 o
 -15   1   2       1920.20       2287.66        70.64 o
 -13   1   2       1172.63       1274.11       231.61 o
 -11   1   2        781.61       1026.52        74.73 o
  -9   1   2        530.41        465.14        50.50 o
  -7   1   2       5232.84       5419.41       504.06 o
  -5   1   2      21598.41      20010.92      1458.97 o
  -3   1   2       3544.18       3063.08       258.04 o
  -1   1   2       1212.58       1210.37       110.68 o
   1   1   2      12835.62      11161.79      1079.53 o
   3   1   2       4930.83       5916.69       227.63 o
   5   1   2       7849.29       7755.24       442.64 o
   7   1   2        170.50        182.17        33.37 o
   9   1   2       1330.20       1544.83        55.26 o
  11   1   2      11541.91      12087.72       426.55 o
  13   1   2       1296.23       1409.82        97.60 o
  15   1   2        311.52        384.80        55.66 o
  17   1   2        763.18        936.81        63.33 o
  19   1   2        326.66        464.25        63.17 o
  21   1   2        346.38        379.81        68.63 o
  23   1   2        483.73        502.36        79.51 o
 -24   2   2        331.36        363.91        79.52 o
 -22   2   2        159.78        162.48        59.47 o
 -20   2   2       1240.45       1421.52        73.77 o
 -18   2   2         80.56         94.46        40.90 o
 -16   2   2       1898.36       1567.07       425.87 o
 -14   2   2       2212.17       1986.89       314.46 o
 -12   2   2       3002.31       3284.54       308.61 o
 -10   2   2       3049.63       2823.79       211.35 o
  -8   2   2         84.36        128.25        43.24 o
  -6   2   2       9109.70       8547.27       525.02 o
  -4   2   2       2989.12       2914.43       178.70 o
  -2   2   2       1646.30       1544.98       143.84 o
   0   2   2      13233.34      12095.88       847.75 o
   2   2   2       2111.20       2002.10       165.10 o
   4   2   2       2908.45       2620.18       202.16 o
   6   2   2       4503.48       4518.18       270.74 o
   8   2   2       5802.68       6265.70       559.27 o
  10   2   2        195.49        170.22        41.56 o
  12   2   2       1547.19       1668.27       336.83 o
  14   2   2        628.59        691.94        58.77 o
  16   2   2       6548.50       8237.67       145.90 o
  18   2   2        852.72        895.55        66.61 o
  20   2   2       1751.96       2158.97        85.57 o
  22   2   2        766.86        717.97        76.57 o
  24   2   2          0.30         21.32        55.51 o
 -23   3   2        167.27        167.62       116.74 o
 -21   3   2        441.36        342.88        79.84 o
 -19   3   2        282.32        268.55        63.18 o
 -17   3   2       1550.60       1450.51       177.73 o
 -15   3   2        387.89        363.85        46.38 o
 -13   3   2        361.89        412.60        77.68 o
 -11   3   2         72.07         86.08        33.10 o
  -9   3   2       2661.48       2547.21       314.93 o
  -7   3   2        479.88        430.15        37.43 o
  -5   3   2          5.97          5.54        30.74 o
  -3   3   2        210.04        160.54        25.71 o
  -1   3   2       3016.90       2443.61       247.53 o
   1   3   2        617.56        584.82       131.65 o
   3   3   2        182.49        113.66        29.45 o
   5   3   2       2751.08       2183.05       269.79 o
   7   3   2         15.28          9.74        30.28 o
   9   3   2          2.76          8.96        35.49 o
  11   3   2       1034.53        943.23        68.40 o
  13   3   2        524.58        539.21        42.16 o
  15   3   2       1035.63       1013.09        93.52 o
  17   3   2        292.35        299.32        64.88 o
  19   3   2        286.53        290.58        70.81 o
  21   3   2         51.30         84.40        77.63 o
 -20   4   2         28.69         11.94        59.52 o
 -18   4   2        134.94        137.94        46.35 o
 -16   4   2         26.20         92.96        59.83 o
 -14   4   2        199.81        173.35        40.41 o
 -12   4   2       2339.22       1979.33        74.20 o
 -10   4   2         14.97         48.72        40.21 o
  -8   4   2       1597.61       1576.75       114.56 o
  -6   4   2       2477.64       1885.36       108.08 o
  -4   4   2       1333.03       1247.83       162.33 o
  -2   4   2       2530.26       2145.15       239.21 o
   0   4   2       1497.49       1382.34       195.34 o
   2   4   2        141.91        209.58        37.53 o
   4   4   2          5.69         23.55        29.69 o
   6   4   2         27.50         22.87        32.89 o
   8   4   2        174.59        159.15        30.87 o
  10   4   2         20.57         24.24        35.19 o
  12   4   2         45.94         41.83        35.29 o
  14   4   2         45.59         73.33        44.57 o
  16   4   2        199.93        249.49        67.14 o
  18   4   2         36.64         22.80        72.55 o
 -15   5   2          9.49         20.36        59.08 o
 -13   5   2         68.46        105.13        42.31 o
 -11   5   2         84.00         69.06        41.78 o
  -9   5   2        121.85        144.47        44.95 o
  -7   5   2        897.29        976.10       120.56 o
  -5   5   2         53.70        121.27        39.09 o
  -3   5   2        364.35        345.93        48.63 o
  -1   5   2       2994.94       3068.50       207.22 o
   1   5   2        650.12        758.85        69.22 o
   3   5   2       1179.62       1428.22       157.00 o
   5   5   2        256.23        351.63        43.85 o
   7   5   2        164.50        205.01        38.77 o
   9   5   2          4.57         39.68        38.97 o
  11   5   2         15.83         14.10        36.52 o
  13   5   2         97.84        100.34        48.06 o
  15   5   2         23.25         59.70        51.09 o
 -10   6   2         26.35         77.53        48.89 o
  -8   6   2        445.10        360.34        39.29 o
  -6   6   2        218.35        240.74        42.96 o
  -4   6   2        221.86        480.22        86.26 o
  -2   6   2        155.22        163.84        41.22 o
   0   6   2        398.07        482.70        62.21 o
   2   6   2         26.26         66.58        37.67 o
   4   6   2        374.77        310.74        62.84 o
   6   6   2          2.54         37.90        45.22 o
   8   6   2          1.51        -14.03        46.29 o
 -25   1   3          0.45        -11.34        83.05 o
 -23   1   3         45.83         59.45        73.90 o
 -21   1   3        325.66        368.57        71.37 o
 -19   1   3        188.15        159.35        62.45 o
 -17   1   3        123.07        121.03        57.44 o
 -15   1   3       1172.78       1277.66       131.05 o
 -13   1   3       2169.31       2533.54       328.42 o
 -11   1   3        561.99        577.40        44.93 o
  -9   1   3        634.52        656.79        41.34 o
  -7   1   3       6330.09       6586.05       688.86 o
  -5   1   3      18853.76      16303.42       637.71 o
  -3   1   3         12.05         21.56        33.61 o
  -1   1   3        503.21        465.19        30.24 o
   1   1   3       2559.23       2331.46       280.43 o
   3   1   3        123.01        124.71        33.15 o
   5   1   3        501.20        468.52        29.93 o
   7   1   3         37.86         70.95        34.43 o
   9   1   3         25.72         21.92        27.68 o
  11   1   3       1055.07       1149.58        58.18 o
  13   1   3         11.06         16.23        39.64 o
  15   1   3         37.91         30.86        35.39 o
  17   1   3        158.54        169.66        51.02 o
  19   1   3         62.08         34.63        60.35 o
  21   1   3          3.22         -8.31        66.96 o
  23   1   3         11.83         38.89        73.92 o
 -24   2   3         25.51         38.08        77.14 o
 -22   2   3        204.35        165.92        56.14 o
 -20   2   3          2.77        -19.85        52.48 o
 -18   2   3          0.18         17.84        55.90 o
 -16   2   3       2097.49       1864.30       242.23 o
 -14   2   3          9.30         18.19        49.74 o
 -12   2   3       2001.26       2375.45       299.01 o
 -10   2   3       5647.20       6785.62       584.40 o
  -8   2   3       2433.53       2465.89       123.00 o
  -6   2   3       2174.64       2313.58       153.23 o
  -4   2   3        559.08        457.17        29.64 o
  -2   2   3       2358.60       2246.10       276.46 o
   0   2   3        674.81        599.03        55.22 o
   2   2   3       3187.03       2689.22       280.46 o
   4   2   3        561.55        424.80        62.42 o
   6   2   3        276.17        270.53        32.11 o
   8   2   3       1484.59       1568.23        52.34 o
  10   2   3          1.33         11.20        30.84 o
  12   2   3       1184.83       1430.50        62.99 o
  14   2   3        247.55        325.80        49.23 o
  16   2   3        155.08        142.62        52.58 o
  18   2   3        610.38        734.78        70.02 o
  20   2   3        147.34        110.42        50.06 o
  22   2   3          2.58         33.56        75.11 o
 -23   3   3         74.12         27.82        62.75 o
 -21   3   3          2.11         17.04        56.37 o
 -19   3   3        384.54        334.85        53.23 o
 -17   3   3         44.17         86.74        45.79 o
 -15   3   3       1300.37       1164.24       119.07 o
 -13   3   3        823.64        719.09        80.53 o
 -11   3   3        947.35        745.81       142.38 o
  -9   3   3        314.04        283.92        32.71 o
  -7   3   3        581.36        529.71        39.27 o
  -5   3   3       3003.49       2969.72       327.09 o
  -3   3   3       3196.24       2906.58       286.45 o
  -1   3   3        610.16        697.24        73.19 o
   1   3   3       1359.27       1408.75       107.24 o
   3   3   3       1964.05       1671.72       139.44 o
   5   3   3       3420.64       3541.43       204.62 o
   7   3   3        482.39        484.49        87.33 o
   9   3   3        712.54        634.40        74.84 o
  11   3   3        259.61        216.48        32.80 o
  13   3   3        451.93        421.71        39.15 o
  15   3   3       1294.43       1568.84       135.99 o
  17   3   3         93.75        118.13        53.83 o
  19   3   3        958.68       1084.85        78.18 o
  21   3   3        131.01        182.03        67.92 o
 -20   4   3         13.13         -9.18        50.91 o
 -18   4   3         55.27         86.80        65.20 o
 -16   4   3        228.40        196.90        63.31 o
 -14   4   3       1021.93       1058.89        84.03 o
 -12   4   3        164.04        151.41        37.50 o
 -10   4   3       2462.32       2232.56       140.30 o
  -8   4   3       3892.40       3237.18       550.90 o
  -6   4   3        284.55        275.85        29.62 o
  -4   4   3       2757.19       3367.71       102.67 o
  -2   4   3       2138.75       2347.70       135.82 o
   0   4   3        875.28        960.81        89.79 o
   2   4   3        206.34        202.36        30.87 o
   4   4   3        643.16        619.26       119.15 o
   6   4   3        118.27        109.25        33.35 o
   8   4   3        256.64        218.05        31.62 o
  10   4   3        468.91        457.00        42.18 o
  12   4   3       1028.28        918.08        60.44 o
  14   4   3        115.34         88.71        46.10 o
  16   4   3         41.32         50.25        66.90 o
  18   4   3        893.68        816.55       222.64 o
 -15   5   3          0.18         14.12        59.22 o
 -13   5   3        324.10        347.32        44.99 o
 -11   5   3        998.78        958.83        45.13 o
  -9   5   3        489.32        507.37        69.30 o
  -7   5   3        170.89        200.48        40.12 o
  -5   5   3       2065.46       2192.63       191.52 o
  -3   5   3       2829.50       2596.52       487.98 o
  -1   5   3         75.07         99.12        34.21 o
   1   5   3        791.94        696.32        60.24 o
   3   5   3       2043.81       1845.59       223.99 o
   5   5   3          1.43         13.67        34.81 o
   7   5   3        864.13        913.56        53.72 o
   9   5   3        283.34        292.82        39.95 o
  11   5   3        122.95        107.68        41.81 o
  13   5   3        312.94        320.08        48.83 o
  15   5   3         72.75         28.23        54.31 o
 -10   6   3        305.21        358.96        56.45 o
  -8   6   3        268.20        301.78        45.19 o
  -6   6   3          2.43          5.57        47.49 o
  -4   6   3         15.16         17.09        38.10 o
  -2   6   3        174.37        228.07        46.59 o
   0   6   3        469.93        459.17        42.52 o
   2   6   3         30.15         26.64        35.64 o
   4   6   3        200.14        235.27        45.95 o
   6   6   3        579.32        579.61        96.79 o
   8   6   3          1.13          7.15        46.26 o
 -24   0   4        410.46        428.64       106.48 o
 -22   0   4          3.01         12.02        79.24 o
 -20   0   4        149.02        240.73        68.04 o
 -18   0   4       1125.92       1123.75        75.06 o
 -16   0   4          5.56         16.54        54.41 o
 -14   0   4       1195.79       1373.45        67.49 o
 -12   0   4       5537.35       5908.59       846.17 o
 -10   0   4        813.07       1163.42       192.38 o
  -8   0   4         13.76         33.34        39.64 o
  -6   0   4      18110.74      20832.90       306.28 o
  -4   0   4      31255.53      24492.04       384.40 o
  -2   0   4      12810.36      13350.73       347.34 o
   0   0   4       8512.44       7037.26       149.20 o
   2   0   4      54459.90      44971.03       682.42 o
   4   0   4        230.79        207.58        47.50 o
   6   0   4       2580.30       2594.17       217.42 o
   8   0   4        429.00        401.83        53.90 o
  10   0   4       4269.00       4808.80       106.52 o
  12   0   4       1007.37       1044.81        63.58 o
  14   0   4       3736.41       4030.27       174.21 o
  16   0   4       3561.35       4088.30       119.84 o
  18   0   4         38.81         55.41        59.75 o
  20   0   4       2371.18       2615.76       139.51 o
  22   0   4       2125.03       2461.09       152.05 o
  24   0   4        478.96        279.57       107.91 o
 -25   1   4         28.63         32.18        82.10 o
 -23   1   4         81.46         70.92        74.43 o
 -21   1   4       1355.17       1067.14        62.01 o
 -19   1   4        413.99        523.33        73.42 o
 -17   1   4          5.78         16.13        49.07 o
 -15   1   4       1535.57       1857.60       224.67 o
 -13   1   4       3710.05       4260.51       248.23 o
 -11   1   4        845.06       1091.37        58.09 o
  -9   1   4      24796.74      26758.73      1138.04 o
  -7   1   4      12683.78      12683.49      1195.53 o
  -5   1   4       3197.48       3363.55       218.88 o
  -3   1   4      10927.12      10377.79       575.20 o
  -1   1   4      73561.75      66359.97      5679.13 o
   1   1   4        211.45        121.82        25.91 o
   3   1   4         42.97         18.94        25.74 o
   5   1   4       3425.73       3460.95       162.80 o
   7   1   4       3767.16       3993.64        77.17 o
   9   1   4        253.60        287.96        36.96 o
  11   1   4        537.19        576.94        43.71 o
  13   1   4        991.25       1007.05        48.31 o
  15   1   4        942.42        932.24        73.73 o
  17   1   4        287.18        350.49        50.61 o
  19   1   4       2523.30       2674.76       102.43 o
  21   1   4       2424.59       2565.26       106.83 o
  23   1   4          0.06        -16.30        75.90 o
 -24   2   4        657.94        686.97        81.60 o
 -22   2   4        124.54         98.35        68.91 o
 -20   2   4         75.70         95.96        62.61 o
 -18   2   4       1815.17       1757.25       237.29 o
 -16   2   4       1156.53       1291.39        96.19 o
 -14   2   4       4281.00       4277.95       934.12 o
 -12   2   4       4412.65       5155.35       337.70 o
 -10   2   4         11.40         19.51        31.58 o
  -8   2   4       2238.99       2188.19       197.45 o
  -6   2   4      13726.27      12696.34       427.21 o
  -4   2   4        147.92        237.90        30.02 o
  -2   2   4        380.41        348.89        47.93 o
   0   2   4       1208.84       1185.59        83.11 o
   2   2   4        396.18        322.91        29.95 o
   4   2   4       3952.35       4164.12       249.05 o
   6   2   4        820.29        791.56        40.63 o
   8   2   4       2321.56       2098.50       127.65 o
  10   2   4        863.88        806.23        35.44 o
  12   2   4          5.35         16.56        37.99 o
  14   2   4       5540.94       6928.85       162.51 o
  16   2   4        454.24        586.09        66.18 o
  18   2   4        176.09        132.54        54.53 o
  20   2   4        326.73        384.08        62.39 o
  22   2   4        271.57        335.53        79.27 o
 -23   3   4        245.50        192.72        59.65 o
 -21   3   4        592.40        641.08        70.65 o
 -19   3   4         40.00         68.36        50.96 o
 -17   3   4        467.38        452.63        54.96 o
 -15   3   4        214.15        224.33        48.95 o
 -13   3   4       1908.90       1397.11       134.56 o
 -11   3   4         12.43          7.93        39.80 o
  -9   3   4        339.87        414.59        57.48 o
  -7   3   4       2156.09       2289.65       179.44 o
  -5   3   4       4201.02       5316.96       246.97 o
  -3   3   4       2099.43       2390.89       160.86 o
  -1   3   4       8053.74       7470.92       522.97 o
   1   3   4       3091.50       2921.03       283.61 o
   3   3   4       2207.00       2002.69       183.34 o
   5   3   4       2587.06       2793.31        48.87 o
   7   3   4       1990.06       1950.80       333.99 o
   9   3   4          2.96         -0.14        38.16 o
  11   3   4       1629.06       1715.65       168.19 o
  13   3   4        436.42        518.01        60.75 o
  15   3   4        764.64        758.87        55.42 o
  17   3   4         29.61         57.15        67.93 o
  19   3   4       2077.05       2357.28        92.67 o
  21   3   4        223.25        274.20        82.62 o
 -20   4   4        139.13        175.74        59.52 o
 -18   4   4         93.89        120.30        53.08 o
 -16   4   4        169.69        177.37        43.41 o
 -14   4   4        787.96        695.51        53.60 o
 -12   4   4         66.75         59.94        38.41 o
 -10   4   4          7.86         29.89        32.38 o
  -8   4   4         22.47         36.16        35.08 o
  -6   4   4          1.42          7.73        33.93 o
  -4   4   4          0.87         15.12        36.55 o
  -2   4   4          4.72         13.49        32.50 o
   0   4   4         78.53         74.82        36.82 o
   2   4   4       1349.57       1601.09       206.39 o
   4   4   4        845.76        713.71       151.84 o
   6   4   4        174.23        156.23        38.00 o
   8   4   4       1555.83       1302.48       184.16 o
  10   4   4       1605.03       1422.24        92.04 o
  12   4   4         11.98         -4.60        38.36 o
  14   4   4        808.50        857.99        80.14 o
  16   4   4       1009.80        974.09       264.94 o
  18   4   4        148.47        193.14        75.32 o
 -15   5   4        203.35        238.29        58.58 o
 -13   5   4        558.53        466.23        58.37 o
 -11   5   4         49.51         87.88        46.54 o
  -9   5   4        300.41        308.36        37.38 o
  -7   5   4         17.95          3.15        39.17 o
  -5   5   4          2.12          5.31        35.34 o
  -3   5   4          8.76         24.83        36.24 o
  -1   5   4        385.74        357.80        31.20 o
   1   5   4        123.36         78.52        32.27 o
   3   5   4        132.80        132.26        35.02 o
   5   5   4        236.59        296.14        44.03 o
   7   5   4        570.21        643.87        45.45 o
   9   5   4         32.67          8.00        35.73 o
  11   5   4        158.06        137.91        42.36 o
  13   5   4        213.88        178.32        53.07 o
  15   5   4         44.34         26.36        53.42 o
  -8   6   4         31.82         17.64        45.18 o
  -6   6   4         10.46          3.70        45.30 o
  -4   6   4         49.55         90.83        50.80 o
  -2   6   4        122.65        142.90        50.17 o
   0   6   4          0.05        -11.72        46.09 o
   2   6   4          0.58          0.10        41.15 o
   4   6   4         21.20         32.31        44.81 o
   6   6   4        196.54        184.30        46.81 o
   8   6   4         37.89         29.49        43.96 o
 -25   1   5        368.88        253.49        84.00 o
 -23   1   5        328.59        257.78        75.08 o
 -21   1   5          0.66         12.67        54.30 o
 -19   1   5        105.30         91.20        45.71 o
 -17   1   5        761.91        835.76        71.24 o
 -15   1   5        117.23        162.10        43.13 o
 -13   1   5         36.62         38.43        36.03 o
 -11   1   5        809.52        981.15        62.22 o
  -9   1   5        132.58        115.49        30.41 o
  -7   1   5          0.02         -0.41        29.66 o
  -5   1   5        146.88        161.91        29.37 o
  -3   1   5       5350.32       4905.23       475.09 o
  -1   1   5       8288.56       6737.68       450.21 o
   1   1   5      20965.24      18379.40      1872.98 o
   3   1   5       3044.15       3114.63       190.58 o
   5   1   5       1194.97       1212.28       136.07 o
   7   1   5        785.63        925.19        37.79 o
   9   1   5        681.64        735.95        39.28 o
  11   1   5       1262.09       1413.50        64.58 o
  13   1   5        762.05        818.54        44.53 o
  15   1   5        264.27        236.47        35.22 o
  17   1   5         25.52         32.00        41.63 o
  19   1   5        549.79        520.90        50.26 o
  21   1   5         25.64         56.98        68.80 o
  23   1   5        455.42        353.09        68.87 o
 -24   2   5         10.08         10.77        61.64 o
 -22   2   5        135.09        162.75        69.18 o
 -20   2   5        450.85        448.67        64.84 o
 -18   2   5        319.77        323.20        58.08 o
 -16   2   5        794.90        667.68        42.74 o
 -14   2   5         27.90         22.73        39.25 o
 -12   2   5       2056.70       1815.25        79.37 o
 -10   2   5       1242.66       1201.06       138.71 o
  -8   2   5        558.80        548.36        30.64 o
  -6   2   5        254.93        165.50        25.97 o
  -4   2   5        225.53        212.74        27.56 o
  -2   2   5       4591.07       4405.92       448.82 o
   0   2   5        517.41        604.61        60.99 o
   2   2   5         54.38         48.44        25.67 o
   4   2   5       7364.91       6131.46       273.35 o
   6   2   5        436.60        353.15        29.67 o
   8   2   5         40.52         73.28        35.57 o
  10   2   5        143.14        189.42        34.15 o
  12   2   5       2634.20       2714.90       133.31 o
  14   2   5        514.62        498.46        40.66 o
  16   2   5         10.41         -0.22        45.12 o
  18   2   5        777.90       1016.46        75.59 o
  20   2   5         28.35         28.98        52.07 o
  22   2   5         17.95         57.53        78.28 o
 -21   3   5        332.72        308.08        54.61 o
 -19   3   5          3.34          1.08        79.84 o
 -17   3   5       1306.84       1086.94       192.26 o
 -15   3   5       2019.04       1813.72       409.00 o
 -13   3   5       2378.11       1815.41       160.65 o
 -11   3   5        898.73       1003.85        67.94 o
  -9   3   5       1879.41       1703.31       124.99 o
  -7   3   5         12.35         -3.62        31.20 o
  -5   3   5        835.12        684.64        29.64 o
  -3   3   5       2360.01       2423.02       240.69 o
  -1   3   5       2022.87       1776.70       170.60 o
   1   3   5       3289.99       3013.18       267.12 o
   3   3   5       2721.10       2627.84       293.15 o
   5   3   5         22.51         38.69        32.40 o
   7   3   5        678.14        718.72        51.27 o
   9   3   5       1518.77       1627.78        81.94 o
  11   3   5        340.02        365.72        54.93 o
  13   3   5          2.94         21.72        54.21 o
  15   3   5       1349.44       1256.71       356.25 o
  17   3   5        353.80        457.19        71.95 o
  19   3   5          0.27        -37.64        63.01 o
  21   3   5        310.33        304.19        86.05 o
 -20   4   5        811.78        534.61        61.89 o
 -18   4   5        139.74         97.87        46.25 o
 -16   4   5         65.06         52.97        60.78 o
 -14   4   5        745.92        829.35       111.90 o
 -12   4   5        213.53        206.18        38.76 o
 -10   4   5         98.68         77.66        36.27 o
  -8   4   5         94.79         73.81        36.91 o
  -6   4   5        176.60        161.79        44.25 o
  -4   4   5        151.16        162.96        33.45 o
  -2   4   5         33.60         49.99        38.86 o
   0   4   5        609.56        617.14        64.43 o
   2   4   5         16.77         21.73        42.41 o
   4   4   5        321.29        301.88        39.25 o
   6   4   5       1700.91       2023.85        67.04 o
   8   4   5        129.96        174.64        46.39 o
  10   4   5        559.96        505.24        35.64 o
  12   4   5        206.24        231.62        42.41 o
  14   4   5         99.56        140.15        47.33 o
  16   4   5        160.82        226.93        71.01 o
  18   4   5         89.72         42.58        53.92 o
 -15   5   5        312.33        188.62        48.48 o
 -13   5   5         13.78         23.21        45.11 o
 -11   5   5        715.72        555.65        56.52 o
  -9   5   5        266.86        271.06        41.78 o
  -7   5   5         53.98         55.23        35.61 o
  -5   5   5        675.23        752.17        80.63 o
  -3   5   5        263.37        309.78        39.41 o
  -1   5   5          0.21         52.61        37.93 o
   1   5   5        560.83        596.40        66.19 o
   3   5   5        648.29        740.67        66.66 o
   5   5   5        201.50        240.65        40.55 o
   7   5   5          8.45         11.87        38.82 o
   9   5   5        361.36        434.82        41.61 o
  11   5   5        613.16        626.77        46.77 o
  13   5   5          2.36        -14.06        42.14 o
  -8   6   5        135.95        160.63        54.77 o
  -6   6   5        213.18        270.57        47.48 o
  -4   6   5          0.31        -10.71        37.21 o
  -2   6   5        327.98        319.80        48.88 o
   0   6   5        143.98        190.42        45.68 o
   2   6   5        122.29        118.48        44.74 o
   4   6   5         70.94         73.96        39.27 o
   6   6   5        365.58        387.84        39.85 o
 -24   0   6        213.06        139.85        99.10 o
 -22   0   6        766.19        653.84        88.52 o
 -20   0   6         56.59         70.22        64.60 o
 -18   0   6       2297.61       2353.94        95.60 o
 -16   0   6        488.69        592.11        61.31 o
 -14   0   6        552.20        649.38        60.93 o
 -12   0   6        854.60       1013.58        61.87 o
 -10   0   6       3230.50       3960.60       157.06 o
  -8   0   6       2917.49       3292.78       408.43 o
  -6   0   6         58.12         27.03        44.04 o
  -4   0   6       3158.18       3869.86       151.38 o
  -2   0   6       2467.31       2324.15       359.26 o
   0   0   6       4627.39       5091.71       702.90 o
   2   0   6      22265.04      27546.92       419.83 o
   4   0   6      13762.38      13300.73      2090.26 o
   6   0   6         18.84         46.99        37.22 o
   8   0   6       1513.65       1800.53       146.21 o
  10   0   6       6650.36       7919.59       438.07 o
  12   0   6        498.59        556.33        87.90 o
  14   0   6        287.38        226.15        44.61 o
  16   0   6        145.92        184.66        64.00 o
  18   0   6        847.76        889.43       107.43 o
  20   0   6         27.36         27.59        69.72 o
  22   0   6          0.28         13.73        97.99 o
 -25   1   6        438.21        316.67        83.76 o
 -23   1   6        537.34        468.07        86.02 o
 -21   1   6       1591.51       1411.91        67.75 o
 -19   1   6       1111.32       1085.01        62.81 o
 -17   1   6        376.26        398.20        45.98 o
 -15   1   6       5158.34       6116.75       297.15 o
 -13   1   6       5637.30       6053.42       475.96 o
 -11   1   6       1814.75       1704.45        82.18 o
  -9   1   6       1908.46       1751.44        84.48 o
  -7   1   6      11161.35      12173.87      1113.69 o
  -5   1   6       6209.90       5540.61       381.40 o
  -3   1   6         62.35         83.53        25.06 o
  -1   1   6      31891.06      27964.23      3175.22 o
   1   1   6       3227.05       2571.24       232.22 o
   3   1   6       4223.20       3753.83       355.81 o
   5   1   6       4137.57       4028.27       182.18 o
   7   1   6      17447.74      15603.70       717.07 o
   9   1   6       3044.45       2905.01       219.30 o
  11   1   6         98.40        133.51        38.05 o
  13   1   6       3755.74       4074.63       180.27 o
  15   1   6       4074.69       4159.71       161.70 o
  17   1   6        172.65        154.85        47.88 o
  19   1   6       1496.00       1274.59        97.48 o
  21   1   6        164.93        138.49        62.08 o
  23   1   6          2.79         17.67        64.98 o
 -24   2   6        480.34        446.09        85.46 o
 -22   2   6        101.14         54.51        55.94 o
 -20   2   6        392.53        415.58        66.34 o
 -18   2   6       1362.59       1355.57       154.79 o
 -16   2   6         39.81         43.42        49.28 o
 -14   2   6        113.90        105.27        37.57 o
 -12   2   6        165.89        175.76        37.79 o
 -10   2   6        196.16        217.88        31.97 o
  -8   2   6       2528.14       2655.57       103.96 o
  -6   2   6       1662.26       1832.65       135.46 o
  -4   2   6        925.93        587.94        25.88 o
  -2   2   6       3605.38       3304.46       294.20 o
   0   2   6       3133.60       3488.37       312.28 o
   2   2   6       6192.80       5000.15       145.93 o
   4   2   6       2450.52       2473.35       224.37 o
   6   2   6          5.38         38.56        33.43 o
   8   2   6        126.29        100.50        35.31 o
  10   2   6       1556.80       1585.02       128.74 o
  12   2   6        802.18        831.05        57.43 o
  14   2   6        226.45        253.23        47.92 o
  16   2   6        131.13        157.70        55.54 o
  18   2   6        863.01        962.10       141.50 o
  20   2   6          3.79         -1.59        61.61 o
  22   2   6        628.27        709.06        86.16 o
 -21   3   6        447.29        415.26        77.90 o
 -19   3   6       1936.60       1433.63        84.09 o
 -17   3   6        508.53        383.50        91.36 o
 -15   3   6       1866.10       2113.93       348.98 o
 -13   3   6       7316.26       6186.36       670.58 o
 -11   3   6        126.98        160.50        34.20 o
  -9   3   6       2952.88       3102.39       278.90 o
  -7   3   6       4094.95       3632.10       285.41 o
  -5   3   6        643.60        633.59        62.12 o
  -3   3   6       3409.15       3653.38       233.59 o
  -1   3   6        796.71        659.51        26.63 o
   1   3   6        307.37        245.03        32.00 o
   3   3   6          9.23         11.45        32.13 o
   5   3   6         83.50         57.34        27.02 o
   7   3   6       2871.18       3179.47       227.94 o
   9   3   6        217.58        183.40        30.74 o
  11   3   6        121.33        109.55        36.93 o
  13   3   6        995.81       1102.13       113.76 o
  15   3   6       1736.23       2045.08       286.72 o
  17   3   6        437.08        410.94        61.15 o
  19   3   6        602.02        597.28       127.93 o
 -20   4   6         16.52          9.78        72.27 o
 -18   4   6        157.90         97.69        46.80 o
 -16   4   6        851.58        699.62        50.95 o
 -14   4   6         23.48         11.60        36.43 o
 -12   4   6          3.73         -9.00        33.82 o
 -10   4   6       1380.76       1612.58       103.82 o
  -8   4   6        251.60        239.23        55.47 o
  -6   4   6        442.36        502.80        45.75 o
  -4   4   6         14.98          0.19        33.71 o
  -2   4   6       1242.21       1126.81       110.46 o
   0   4   6         86.44         94.48        30.32 o
   2   4   6        158.14        141.74        30.84 o
   4   4   6        103.48        117.45        33.73 o
   6   4   6        172.58        190.17        40.00 o
   8   4   6         49.82        104.59        48.10 o
  10   4   6        245.80        227.51        37.75 o
  12   4   6         98.75         86.13        46.99 o
  14   4   6        270.10        272.24        53.38 o
  16   4   6         15.08         50.42        58.28 o
  18   4   6         39.24         52.41        56.61 o
 -15   5   6         16.20         27.96        45.81 o
 -13   5   6        378.81        367.24        50.95 o
 -11   5   6         38.94         64.08        37.72 o
  -9   5   6         39.62         57.34        37.09 o
  -7   5   6        183.28        185.82        40.79 o
  -5   5   6        502.91        485.74        34.85 o
  -3   5   6        253.00        278.40        44.23 o
  -1   5   6         63.58         88.66        32.67 o
   1   5   6          1.53          5.18        30.17 o
   3   5   6         63.86         39.58        38.21 o
   5   5   6         12.23         33.79        37.58 o
   7   5   6          1.06        -29.24        44.63 o
   9   5   6          0.16        -16.63        40.53 o
  11   5   6          2.31         -9.80        50.65 o
  13   5   6        297.38        276.63        43.40 o
  -8   6   6          3.77         20.20        48.48 o
  -6   6   6          4.31         16.19        43.00 o
  -4   6   6          0.01         14.64        45.86 o
  -2   6   6         30.55         25.24        50.65 o
   0   6   6        155.53        129.63        37.97 o
   2   6   6         74.40         54.65        36.22 o
   4   6   6         43.51         22.79        43.03 o
   6   6   6          5.88         -1.59        46.88 o
 -25   1   7         64.31         98.62        81.93 o
 -23   1   7         17.02         30.31        72.10 o
 -21   1   7        563.17        513.06        60.28 o
 -19   1   7        129.61        100.90        43.50 o
 -17   1   7        798.47        770.90        66.83 o
 -15   1   7        535.73        651.35        45.06 o
 -13   1   7        561.27        617.51        38.55 o
 -11   1   7       1606.46       1648.24        89.57 o
  -9   1   7       1737.27       1804.36       123.48 o
  -7   1   7        430.13        379.92        25.78 o
  -5   1   7        304.31        279.64        34.77 o
  -3   1   7       2152.49       1756.54       141.29 o
  -1   1   7        282.39        255.79        22.20 o
   1   1   7        340.78        323.58        31.48 o
   3   1   7          1.96          1.50        26.38 o
   5   1   7       1645.17       1855.99        40.91 o
   7   1   7        778.06        794.49        41.27 o
   9   1   7       1192.46       1077.95        44.73 o
  11   1   7        824.67        855.48        41.71 o
  13   1   7       1158.92       1280.36        72.21 o
  15   1   7       2323.25       2282.58        92.53 o
  17   1   7        159.77        167.22        47.33 o
  19   1   7        113.00        130.27        72.66 o
  21   1   7        762.80        639.95        68.62 o
  23   1   7         29.04         43.27        80.63 o
 -24   2   7         11.14         11.87        55.45 o
 -22   2   7         58.12         43.36        71.16 o
 -20   2   7        885.08        620.35        94.43 o
 -18   2   7        599.62        605.30        87.78 o
 -16   2   7        408.81        518.88        54.22 o
 -14   2   7       3119.98       2970.57       268.35 o
 -12   2   7         36.81         48.22        37.97 o
 -10   2   7         90.22        103.71        36.42 o
  -8   2   7         42.15         31.09        31.04 o
  -6   2   7       1586.21       1665.41       143.97 o
  -4   2   7       1834.05       2172.36        50.68 o
  -2   2   7       1388.44       1694.77       137.03 o
   0   2   7          4.66          7.67        26.76 o
   2   2   7       1343.02       1373.37        99.57 o
   4   2   7         28.74         61.48        29.83 o
   6   2   7        460.62        373.23        27.72 o
   8   2   7        111.36         95.38        28.07 o
  10   2   7         67.16        100.17        34.33 o
  12   2   7        274.98        271.29        38.27 o
  14   2   7         62.23         62.10        38.89 o
  16   2   7        251.79        278.68        46.08 o
  18   2   7          2.91        -13.63       100.05 o
  20   2   7         16.34        -25.12        76.23 o
  22   2   7        134.60        110.52        68.70 o
 -21   3   7          6.25         23.08        49.02 o
 -19   3   7       1244.97       1267.77        71.29 o
 -17   3   7       2137.75       2225.97        98.57 o
 -15   3   7        220.62        263.31        45.52 o
 -13   3   7       2588.83       2114.89       138.40 o
 -11   3   7       3351.44       3300.47       230.40 o
  -9   3   7       1793.35       1651.53       191.47 o
  -7   3   7         17.40         17.15        36.11 o
  -5   3   7        458.13        416.87        30.90 o
  -3   3   7        457.64        523.53        36.21 o
  -1   3   7       1496.64       1421.62       157.47 o
   1   3   7         64.37        115.61        30.90 o
   3   3   7        625.20        564.92        44.21 o
   5   3   7        343.41        341.81        33.04 o
   7   3   7        139.69        157.66        33.23 o
   9   3   7       1349.81       1359.50        71.84 o
  11   3   7       1149.13       1168.15        75.43 o
  13   3   7          7.37         -4.68        46.79 o
  15   3   7          0.80          1.07        67.38 o
  17   3   7       1293.37       1628.63        94.43 o
  19   3   7         28.72         70.37        80.81 o
 -18   4   7          0.15          0.95        65.95 o
 -16   4   7        137.59        127.90        52.05 o
 -14   4   7        107.79         92.23        36.73 o
 -12   4   7       1542.48       1659.61       230.15 o
 -10   4   7        429.09        463.60        37.29 o
  -8   4   7        506.11        481.01        71.57 o
  -6   4   7       2424.97       2771.50       135.09 o
  -4   4   7       2133.13       2645.16        99.02 o
  -2   4   7        122.91        109.19        31.85 o
   0   4   7        612.65        601.60        48.44 o
   2   4   7        494.34        615.58        39.99 o
   4   4   7         66.74        105.28        38.11 o
   6   4   7        933.16        946.76        68.29 o
   8   4   7        124.30        128.61        30.90 o
  10   4   7        349.02        327.88        54.48 o
  12   4   7        221.36        186.35        40.95 o
  14   4   7       1219.96        996.15        46.73 o
  16   4   7         24.79         42.94        48.04 o
 -15   5   7        336.46        263.23        49.61 o
 -13   5   7         43.86         32.72        44.42 o
 -11   5   7       1361.48       1353.84       120.99 o
  -9   5   7       1307.57       1306.69        97.01 o
  -7   5   7         62.48         43.18        40.55 o
  -5   5   7        686.17        515.12       114.56 o
  -3   5   7       1152.62       1066.57        95.11 o
  -1   5   7        468.61        484.19        99.77 o
   1   5   7        199.59        164.27        41.88 o
   3   5   7        888.04        827.49        99.62 o
   5   5   7        703.72        829.38        54.11 o
   7   5   7         52.30         61.77        40.02 o
   9   5   7       1235.12       1241.49       104.99 o
  11   5   7        915.86        827.06        61.76 o
  13   5   7        274.84        288.31        59.36 o
  -8   6   7         81.10          5.79       112.09 o
  -6   6   7        518.20        549.77        85.81 o
  -4   6   7         44.99         98.34        51.82 o
  -2   6   7        132.50        116.06        41.35 o
   0   6   7        494.79        581.70        53.04 o
   2   6   7        242.03        257.69        43.17 o
   4   6   7        314.68        308.05        48.61 o
 -24   0   8        293.55        272.95        88.36 o
 -22   0   8       1997.99       2007.95       441.08 o
 -20   0   8        513.10        524.82        74.14 o
 -18   0   8         78.47         99.68        65.31 o
 -16   0   8          7.41         21.40        60.99 o
 -14   0   8       2361.76       2895.85        90.06 o
 -12   0   8         11.91         13.26        43.55 o
 -10   0   8        919.77       1018.96        57.62 o
  -8   0   8        383.52        358.98        46.00 o
  -6   0   8       2503.96       2727.67        68.80 o
  -4   0   8       3323.75       2626.76        60.09 o
  -2   0   8       2383.84       2935.04        72.99 o
   0   0   8        893.08       1147.19        51.71 o
   2   0   8         12.96         28.53        35.29 o
   4   0   8        927.11       1387.59        54.66 o
   6   0   8         12.79         35.33        38.48 o
   8   0   8          2.31         11.58        41.57 o
  10   0   8         44.72         48.74        51.98 o
  12   0   8       2576.36       2259.02        66.67 o
  14   0   8       2108.52       2431.12        88.24 o
  16   0   8        346.50        348.16        58.26 o
  18   0   8       6127.24       6317.06       190.47 o
  20   0   8       3046.65       2628.90       627.38 o
  22   0   8        242.13        181.48        82.83 o
 -25   1   8       1634.06       1330.88       232.47 o
 -23   1   8        194.80        131.72        63.60 o
 -21   1   8        270.37        188.25        51.54 o
 -19   1   8       2449.61       2739.55       144.31 o
 -17   1   8       1136.34       1290.40        79.40 o
 -15   1   8       2593.85       2929.18       126.99 o
 -13   1   8       2068.85       2332.23       116.61 o
 -11   1   8          8.63         46.35        29.03 o
  -9   1   8        465.12        484.47        33.14 o
  -7   1   8       8911.23       8176.91       695.99 o
  -5   1   8         34.13         92.18        27.73 o
  -3   1   8        240.32        242.54        23.92 o
  -1   1   8        168.42        129.74        24.50 o
   1   1   8       6528.27       4909.88       346.30 o
   3   1   8       1273.57       1096.02        70.86 o
   5   1   8       4138.32       4573.40       106.59 o
   7   1   8       7049.34       7093.43       505.68 o
   9   1   8       2314.96       2141.21       136.11 o
  11   1   8       1098.60       1150.24        57.98 o
  13   1   8       9232.05       8599.06       352.43 o
  15   1   8       2727.75       2764.23       120.60 o
  17   1   8          2.53         11.17        50.25 o
  19   1   8       1484.58       1231.56        78.75 o
  21   1   8        964.25        851.74        69.39 o
 -24   2   8         20.11         -5.53        79.73 o
 -22   2   8        713.60        664.55        66.58 o
 -20   2   8        954.95       1054.56        96.76 o
 -18   2   8        323.75        284.13        46.14 o
 -16   2   8        497.34        507.85        50.11 o
 -14   2   8       3338.37       2861.59       179.29 o
 -12   2   8        311.28        367.36        39.27 o
 -10   2   8       4868.62       4801.11       384.64 o
  -8   2   8       1494.89       1427.53        90.64 o
  -6   2   8       1023.45        987.69        78.42 o
  -4   2   8       2760.41       2954.87       224.10 o
  -2   2   8       5597.45       5117.33       383.61 o
   0   2   8          1.06          4.58        28.17 o
   2   2   8        503.28        646.64       153.28 o
   4   2   8        746.35        540.02        36.04 o
   6   2   8        955.23       1003.24        68.30 o
   8   2   8        263.80        237.55        32.07 o
  10   2   8       2134.52       2068.96       119.72 o
  12   2   8        146.86        163.68        38.17 o
  14   2   8        170.24        134.23        41.28 o
  16   2   8        596.09        641.99        48.53 o
  18   2   8        835.53        776.92        74.68 o
  20   2   8        393.00        391.40        80.92 o
 -21   3   8        516.93        484.79        75.52 o
 -19   3   8        450.03        320.11        53.68 o
 -17   3   8         18.55         21.07        39.01 o
 -15   3   8       1277.39       1075.39        45.91 o
 -13   3   8         98.64        109.63        41.43 o
 -11   3   8          2.11         27.15        38.34 o
  -9   3   8          0.61          6.66        29.37 o
  -7   3   8        916.74        831.75        84.63 o
  -5   3   8        863.95        863.48        84.20 o
  -3   3   8          1.88         20.45        27.80 o
  -1   3   8        317.43        350.42        29.52 o
   1   3   8       3727.16       3449.98       297.32 o
   3   3   8        549.41        641.27        52.77 o
   5   3   8        819.36        847.13        39.84 o
   7   3   8       1738.17       1780.61       127.70 o
   9   3   8        486.80        451.29        33.97 o
  11   3   8         42.35         38.30        38.17 o
  13   3   8       1144.14       1156.81        47.97 o
  15   3   8        841.46        773.14        49.86 o
  17   3   8         97.26         72.88        58.18 o
  19   3   8         92.17         58.22        56.84 o
 -18   4   8         26.90         20.08        55.42 o
 -16   4   8         23.51         46.50        44.37 o
 -14   4   8        679.10        619.43        60.67 o
 -12   4   8         21.16         -5.72        34.24 o
 -10   4   8        230.51        214.67        33.10 o
  -8   4   8        906.76        976.44        59.32 o
  -6   4   8        397.95        467.48        37.47 o
  -4   4   8        220.81        269.79        37.49 o
  -2   4   8       2549.18       2408.59       140.36 o
   0   4   8          4.66          3.76        34.59 o
   2   4   8         30.49         41.77        35.39 o
   4   4   8        382.63        405.98        37.38 o
   6   4   8        210.20        192.05        35.86 o
   8   4   8         40.69         34.48        29.29 o
  10   4   8          3.90         18.74        34.88 o
  12   4   8        142.74        153.64        59.31 o
  14   4   8         52.71         51.63        58.68 o
  16   4   8        314.21        312.97        63.61 o
 -15   5   8        246.94        244.08        49.37 o
 -13   5   8        252.30        208.21        40.99 o
 -11   5   8        162.22        146.76        42.83 o
  -9   5   8          2.53          4.56        45.98 o
  -7   5   8        346.79        453.70        67.29 o
  -5   5   8        222.63        217.13        45.54 o
  -3   5   8          0.26         13.55        38.97 o
  -1   5   8          5.09         28.45        40.65 o
   1   5   8        863.93        807.55       161.19 o
   3   5   8        515.38        552.45        74.88 o
   5   5   8        123.61        104.05        45.36 o
   7   5   8        670.16        618.95       129.39 o
   9   5   8        216.44        171.25        40.26 o
  11   5   8         48.99         52.81        44.82 o
  13   5   8        201.91        122.19       141.39 o
  -6   6   8         33.23         46.39        47.93 o
  -4   6   8         32.38         58.10        39.75 o
  -2   6   8        166.60        169.63        39.24 o
   0   6   8         15.19         19.88        47.09 o
   2   6   8         93.17         70.32        47.68 o
   4   6   8          0.01         -2.23        43.09 o
 -23   1   9        113.82         90.90        52.67 o
 -21   1   9        637.11        628.56        57.70 o
 -19   1   9        236.11        233.06        50.68 o
 -17   1   9        380.71        368.64        47.56 o
 -15   1   9         83.04         95.91        38.56 o
 -13   1   9         98.81        106.40        34.76 o
 -11   1   9       1656.40       1772.48       245.55 o
  -9   1   9          0.85          0.85        30.35 o
  -7   1   9         88.44        153.48        32.93 o
  -5   1   9        180.50        172.07        24.00 o
  -3   1   9       6426.84       5726.83       401.19 o
  -1   1   9        501.70        481.70        30.54 o
   1   1   9       2947.07       2713.02       279.13 o
   3   1   9       6783.74       6545.38       553.94 o
   5   1   9        267.32        260.63        25.98 o
   7   1   9        175.74        163.25        30.46 o
   9   1   9          9.59         -4.87        32.56 o
  11   1   9         30.73         35.88        34.60 o
  13   1   9       1471.75       1457.37        82.25 o
  15   1   9        494.75        477.62        48.40 o
  17   1   9         15.23          4.97        40.95 o
  19   1   9          7.78         19.52        53.51 o
  21   1   9         44.39         52.94        90.57 o
 -22   2   9        367.64        355.74        75.93 o
 -20   2   9          0.60         14.39        55.46 o
 -18   2   9        139.61        141.30        43.57 o
 -16   2   9       1477.76       1786.90       128.48 o
 -14   2   9          6.95          3.67        36.47 o
 -12   2   9         32.36         29.77        31.08 o
 -10   2   9       1185.03       1379.13        42.99 o
  -8   2   9       1217.64       1250.26       142.61 o
  -6   2   9       2091.67       2287.20       188.25 o
  -4   2   9        103.81         79.44        26.63 o
  -2   2   9         48.17         51.77        25.99 o
   0   2   9       3929.04       3849.23       520.69 o
   2   2   9        226.51        223.75        26.05 o
   4   2   9       3053.09       2889.08       222.61 o
   6   2   9         96.34         90.48        25.97 o
   8   2   9         18.61         31.08        31.53 o
  10   2   9        176.84        183.98        35.08 o
  12   2   9       1231.76       1143.51        52.04 o
  14   2   9        417.65        424.64        42.25 o
  16   2   9         18.91          0.33        51.65 o
  18   2   9         53.21         64.33        50.31 o
  20   2   9        106.62         91.30        72.26 o
 -21   3   9         77.58        152.21        71.72 o
 -19   3   9        304.57        263.92        89.37 o
 -17   3   9         13.59         30.37        42.85 o
 -15   3   9        109.37        117.92        35.16 o
 -13   3   9         32.14         30.49        37.26 o
 -11   3   9          6.41         36.32        36.53 o
  -9   3   9        262.64        201.74        30.71 o
  -7   3   9        127.62        155.04        30.01 o
  -5   3   9        713.88        836.90        38.96 o
  -3   3   9        890.21        936.72        60.55 o
  -1   3   9       1539.52       1482.62       184.34 o
   1   3   9         21.02         24.54        29.09 o
   3   3   9        296.05        330.99        37.33 o
   5   3   9        830.02        908.86        40.67 o
   7   3   9        682.71        615.52        61.37 o
   9   3   9          0.31         -2.61        31.56 o
  11   3   9        175.84        163.92        38.61 o
  13   3   9        135.60        121.01        43.24 o
  15   3   9         40.90         56.95        52.56 o
  17   3   9        382.36        342.24        65.77 o
  19   3   9         99.73         75.63        83.11 o
 -18   4   9       1413.32        912.28        84.99 o
 -16   4   9        209.67        133.02        49.93 o
 -14   4   9         28.74         37.96        41.26 o
 -12   4   9       1325.96       1509.06       114.77 o
 -10   4   9         29.16         38.17        34.15 o
  -8   4   9         55.98         48.70        30.90 o
  -6   4   9        667.32        701.69        81.65 o
  -4   4   9       1298.45       1225.11       112.84 o
  -2   4   9         85.12         82.84        32.83 o
   0   4   9        221.09        195.20        37.62 o
   2   4   9       1871.53       1897.54       265.25 o
   4   4   9        160.15        218.39        40.70 o
   6   4   9         12.91         18.47        33.80 o
   8   4   9         40.97         71.64        43.08 o
  10   4   9        213.95        203.22        38.04 o
  12   4   9          2.37          1.93        39.40 o
  14   4   9          8.36         34.16        55.49 o
  16   4   9         69.74         69.76        48.63 o
 -13   5   9         26.77         47.24        40.67 o
 -11   5   9          7.11         13.42        44.54 o
  -9   5   9        216.27        247.40        43.81 o
  -7   5   9        143.16         93.81        33.56 o
  -5   5   9         20.22         36.72        34.87 o
  -3   5   9        373.24        403.72        42.45 o
  -1   5   9        866.02        973.66        47.77 o
   1   5   9         43.22         55.59        39.05 o
   3   5   9        415.02        373.02        35.76 o
   5   5   9        686.22        703.25        54.04 o
   7   5   9         37.46         31.31        46.85 o
   9   5   9        367.51        285.94        57.02 o
  11   5   9        229.18        209.54        42.57 o
  -4   6   9        373.53        383.48        46.32 o
  -2   6   9        154.78        132.68        44.84 o
   0   6   9         27.84         42.93        42.71 o
   2   6   9        144.60        209.75        94.03 o
 -24   0  10         74.34         72.01        82.73 o
 -22   0  10        517.63        487.58        82.03 o
 -20   0  10       1050.79       1075.03       118.11 o
 -18   0  10       1033.51       1168.90        91.99 o
 -16   0  10       5468.22       6192.70       750.15 o
 -14   0  10       8532.82      11196.84       202.32 o
 -12   0  10       2621.78       2808.71       478.62 o
 -10   0  10       2923.44       2629.44        62.70 o
  -8   0  10       9237.08       9091.86      1003.22 o
  -6   0  10       5241.67       6496.63       109.63 o
  -4   0  10        481.23        594.96        50.03 o
  -2   0  10       5744.56       5648.66       948.37 o
   0   0  10      11770.39      11185.39      1725.61 o
   2   0  10       3136.60       3594.55       544.31 o
   4   0  10        982.95        887.40        39.99 o
   6   0  10      17614.09      18899.36      1931.67 o
   8   0  10       2044.40       2264.64       428.31 o
  10   0  10        204.67        277.40        58.19 o
  12   0  10       1488.51       1602.57       146.95 o
  14   0  10       1870.76       2100.05       139.23 o
  16   0  10       1418.58       1548.01        85.25 o
  18   0  10        129.44        156.89        76.02 o
  20   0  10         53.79         40.44        79.64 o
 -23   1  10         13.20         48.13        66.60 o
 -21   1  10        896.20        797.64        62.70 o
 -19   1  10       1976.10       1788.96       230.81 o
 -17   1  10         40.68         44.13        40.82 o
 -15   1  10         34.11         47.19        42.46 o
 -13   1  10        931.21       1135.14        63.88 o
 -11   1  10       2751.37       3102.82       238.18 o
  -9   1  10       2764.58       3303.29       146.36 o
  -7   1  10        812.16        762.38        71.84 o
  -5   1  10       6095.23       5576.41       512.58 o
  -3   1  10       2899.04       2809.41       269.36 o
  -1   1  10        317.28        276.63        24.77 o
   1   1  10      15952.60      14767.91      1331.35 o
   3   1  10       1981.03       1847.87       138.73 o
   5   1  10        742.07        827.55        36.26 o
   7   1  10        517.49        505.97        55.39 o
   9   1  10       1332.27       1288.01        90.87 o
  11   1  10         20.16         14.72        33.61 o
  13   1  10        330.75        341.13        40.85 o
  15   1  10        275.47        276.41        48.88 o
  17   1  10        302.76        314.46        47.62 o
  19   1  10         34.48         48.37        49.72 o
  21   1  10        471.37        375.56        65.86 o
 -22   2  10       1270.27       1217.44       348.13 o
 -20   2  10       1001.70        961.53        58.09 o
 -18   2  10         52.51         58.12        44.35 o
 -16   2  10       2558.59       2276.92        62.35 o
 -14   2  10       3022.28       3079.88       247.24 o
 -12   2  10        171.95        150.02        31.06 o
 -10   2  10       2121.70       2116.28       202.45 o
  -8   2  10       2465.79       2532.90       224.48 o
  -6   2  10       2068.16       1853.43       129.61 o
  -4   2  10        369.23        408.10        30.19 o
  -2   2  10       5300.03       5288.25       334.04 o
   0   2  10         53.37         39.08        26.37 o
   2   2  10       3127.24       2822.43       202.61 o
   4   2  10       1202.05       1227.54        84.31 o
   6   2  10       2525.87       2188.01        37.82 o
   8   2  10       1204.11       1189.67        61.82 o
  10   2  10        575.07        571.00        55.99 o
  12   2  10       1409.48       1295.43       106.35 o
  14   2  10       2333.47       2427.49        99.91 o
  16   2  10         13.18         22.03        47.33 o
  18   2  10        724.43        720.67        61.71 o
  20   2  10        420.46        318.67        83.03 o
 -21   3  10         52.14         77.00        66.21 o
 -19   3  10        175.26        110.87        44.45 o
 -17   3  10        343.19        297.96        40.45 o
 -15   3  10         41.22         32.58        40.18 o
 -13   3  10         63.40         94.10        37.57 o
 -11   3  10        574.90        648.54        44.88 o
  -9   3  10        165.20        178.59        29.20 o
  -7   3  10        637.13        716.80        64.83 o
  -5   3  10        157.40        173.11        36.67 o
  -3   3  10        821.64       1030.50        38.99 o
  -1   3  10         11.80         36.91        28.86 o
   1   3  10       2924.23       2738.11       195.30 o
   3   3  10        497.31        540.79        60.83 o
   5   3  10          6.70         10.87        33.60 o
   7   3  10        911.67        801.75        54.15 o
   9   3  10       1923.34       2167.75        71.34 o
  11   3  10         45.09         42.01        34.38 o
  13   3  10        367.89        376.60        48.99 o
  15   3  10        234.11        231.02        42.29 o
  17   3  10          2.90         18.98        53.97 o
 -18   4  10         96.46         49.37        55.62 o
 -16   4  10        127.95        115.71        51.13 o
 -14   4  10       1312.65       1096.00        83.58 o
 -12   4  10        141.21         95.30        35.13 o
 -10   4  10        140.80        173.22        37.71 o
  -8   4  10        238.59        259.65        33.53 o
  -6   4  10        281.36        281.54        31.77 o
  -4   4  10        442.85        525.99        57.11 o
  -2   4  10          9.15         49.41        33.23 o
   0   4  10        543.38        503.64        83.60 o
   2   4  10        290.65        307.69        40.68 o
   4   4  10        176.37        185.44        33.62 o
   6   4  10       1717.12       1937.79        54.06 o
   8   4  10        221.20        235.46        35.01 o
  10   4  10        147.55        142.35        37.32 o
  12   4  10       1611.73       1536.43        96.82 o
  14   4  10        548.91        529.45        51.98 o
 -13   5  10        168.99        204.14        64.31 o
 -11   5  10         20.92         26.93        43.13 o
  -9   5  10         68.81        102.80        39.61 o
  -7   5  10         33.91         22.53        42.35 o
  -5   5  10          0.95          4.98        35.12 o
  -3   5  10         50.00         84.71        40.75 o
  -1   5  10        193.28        215.26        36.94 o
   1   5  10        130.65        155.83        41.74 o
   3   5  10         33.66         50.81        38.08 o
   5   5  10        232.55        225.55        43.98 o
   7   5  10          5.82         26.05        42.57 o
   9   5  10         25.02         50.60        50.13 o
  11   5  10          5.08         34.17        83.68 o
 -23   1  11         74.50         70.23        60.65 o
 -21   1  11          4.43          6.64        51.72 o
 -19   1  11        379.55        361.66        48.81 o
 -17   1  11         98.46         91.93        42.90 o
 -15   1  11          0.03         12.56        35.74 o
 -13   1  11         10.93          2.79        36.15 o
 -11   1  11        239.87        210.95        29.41 o
  -9   1  11        186.43        307.03        32.92 o
  -7   1  11        124.24        145.77        27.55 o
  -5   1  11          5.37         12.67        28.38 o
  -3   1  11         13.38         35.23        25.24 o
  -1   1  11        673.44        679.05        37.21 o
   1   1  11          4.26          7.31        28.05 o
   3   1  11        218.81        192.17        25.20 o
   5   1  11          3.24         -2.37        30.15 o
   7   1  11        375.45        345.88        29.35 o
   9   1  11        205.18        189.32        30.07 o
  11   1  11       1052.16        976.39        58.83 o
  13   1  11        152.69        177.69        45.94 o
  15   1  11        677.29        691.66        43.15 o
  17   1  11        516.27        449.60        49.36 o
  19   1  11          9.12         26.97        52.64 o
 -22   2  11          6.45         24.99        64.81 o
 -20   2  11         54.79         66.80        57.04 o
 -18   2  11        741.51        775.30        54.91 o
 -16   2  11        102.34        117.42        40.76 o
 -14   2  11          0.06          7.87        38.60 o
 -12   2  11        124.33        127.02        32.89 o
 -10   2  11        513.60        498.01        39.59 o
  -8   2  11        348.49        359.93        41.72 o
  -6   2  11        196.81        204.16        31.21 o
  -4   2  11         68.57         70.86        29.69 o
  -2   2  11       1167.85       1132.99       117.56 o
   0   2  11       1487.10       1317.45       101.25 o
   2   2  11        404.84        341.27        31.69 o
   4   2  11       1049.01        886.24        57.73 o
   6   2  11       1054.15        999.71        62.70 o
   8   2  11       3245.56       3003.12       286.90 o
  10   2  11        420.64        351.79        29.73 o
  12   2  11         56.95         64.78        43.64 o
  14   2  11        861.12        774.15        42.31 o
  16   2  11         85.11         77.14        46.00 o
  18   2  11        243.23        200.66        47.67 o
 -21   3  11        112.01         51.37        63.95 o
 -19   3  11         23.69         31.30        45.34 o
 -17   3  11         70.60         56.40        44.17 o
 -15   3  11        162.49        142.93        36.72 o
 -13   3  11        510.85        409.83        34.65 o
 -11   3  11        140.95        182.13        36.51 o
  -9   3  11          0.29         13.94        30.46 o
  -7   3  11        366.86        443.56        51.21 o
  -5   3  11        361.84        396.71        37.13 o
  -3   3  11        548.32        646.75        38.37 o
  -1   3  11         93.08         96.24        28.42 o
   1   3  11         97.83        123.72        37.40 o
   3   3  11       2383.06       2540.62       188.37 o
   5   3  11       2184.45       2243.22       228.73 o
   7   3  11         10.40          9.83        40.19 o
   9   3  11        343.31        340.06        37.35 o
  11   3  11       1127.27       1175.24        51.29 o
  13   3  11        324.52        310.61        39.77 o
  15   3  11          3.95         37.03        47.84 o
  17   3  11         38.71         62.18        55.94 o
 -18   4  11        296.10        260.19        85.17 o
 -16   4  11        316.22        203.02        41.57 o
 -14   4  11          5.88          9.12        48.65 o
 -12   4  11        564.20        633.55        44.53 o
 -10   4  11        625.87        585.48        61.17 o
  -8   4  11         47.70         30.96        42.27 o
  -6   4  11        136.70        204.89        34.79 o
  -4   4  11        171.79        224.08        34.01 o
  -2   4  11         55.48         62.28        30.94 o
   0   4  11         64.13         81.37        33.97 o
   2   4  11        463.83        590.57        39.51 o
   4   4  11        338.02        393.57        43.64 o
   6   4  11        156.44        169.69        35.21 o
   8   4  11       1786.05       1864.76        68.75 o
  10   4  11       1882.02       1866.84       135.49 o
  12   4  11        373.60        384.03        47.65 o
  14   4  11        282.29        279.75        59.38 o
 -13   5  11         66.06         51.02        50.33 o
 -11   5  11         36.90         80.04        45.29 o
  -9   5  11        251.32        248.98        39.76 o
  -7   5  11        325.70        360.45        43.56 o
  -5   5  11         10.88         23.37        38.49 o
  -3   5  11         83.65        107.25        36.15 o
  -1   5  11        306.34        342.46        39.65 o
   1   5  11          7.86         30.72        38.17 o
   3   5  11        106.36        120.51        36.85 o
   5   5  11        405.61        417.69        41.79 o
   7   5  11         61.63         62.29        44.97 o
   9   5  11         33.58         42.43        52.76 o
 -24   0  12         27.15         15.06        92.91 o
 -22   0  12        945.52        809.72        95.31 o
 -20   0  12       1021.57       1084.60        88.93 o
 -18   0  12        437.66        456.30        75.16 o
 -16   0  12       4547.47       5387.94       264.09 o
 -14   0  12         36.12         52.30        60.02 o
 -12   0  12        528.29        488.60        41.47 o
 -10   0  12        226.54        268.30        53.94 o
  -8   0  12       3831.40       3845.25       949.74 o
  -6   0  12       1237.57        995.41        46.85 o
  -4   0  12       2525.76       2312.80       407.87 o
  -2   0  12       2981.03       2860.70       443.47 o
   0   0  12       3467.94       2837.95        63.14 o
   2   0  12       1621.32       1388.00        43.55 o
   4   0  12       1803.52       2010.53       237.41 o
   6   0  12       3511.08       3243.99        80.63 o
   8   0  12       1429.33       1263.23        98.86 o
  10   0  12        109.68        133.67        49.23 o
  12   0  12       2259.24       2334.30       324.96 o
  14   0  12       2630.59       3178.34       176.71 o
  16   0  12         21.65         21.58        61.18 o
  18   0  12         63.24        101.68        81.87 o
  20   0  12        909.68        825.14        97.12 o
 -23   1  12        610.10        504.47        65.75 o
 -21   1  12        364.84        311.70        57.82 o
 -19   1  12          0.16         11.26        52.62 o
 -17   1  12          8.39          1.07        38.59 o
 -15   1  12       1710.43       1520.15       147.39 o
 -13   1  12        395.22        443.77        41.04 o
 -11   1  12       1252.58       1291.72       108.37 o
  -9   1  12        255.11        208.33        30.45 o
  -7   1  12        227.71        196.85        34.73 o
  -5   1  12       1577.66       1583.84       110.54 o
  -3   1  12        383.97        266.79        25.01 o
  -1   1  12         52.63         47.65        21.91 o
   1   1  12         59.28         59.08        24.23 o
   3   1  12         41.59          8.41        26.71 o
   5   1  12        408.94        361.76        30.17 o
   7   1  12         74.62         54.46        32.92 o
   9   1  12       1240.35       1373.23        46.33 o
  11   1  12        657.26        673.01        44.65 o
  13   1  12         61.77         58.91        41.03 o
  15   1  12        521.41        554.11        52.50 o
  17   1  12       1337.83       1226.57        58.37 o
  19   1  12         17.56         20.81        59.00 o
 -22   2  12         53.58         71.81        65.03 o
 -20   2  12       1123.03       1207.21        82.89 o
 -18   2  12        137.12        127.71        45.17 o
 -16   2  12        336.14        310.16        41.86 o
 -14   2  12       1071.91       1177.92       107.66 o
 -12   2  12        136.29        145.99        36.10 o
 -10   2  12         63.13        104.00        34.86 o
  -8   2  12       1382.16       1512.27        52.30 o
  -6   2  12       1311.72       1206.62       117.64 o
  -4   2  12        474.32        565.86        35.36 o
  -2   2  12          0.71         -1.65        24.32 o
   0   2  12       5331.18       5958.73        86.90 o
   2   2  12       2796.94       2505.60        38.61 o
   4   2  12        924.57        921.55        39.09 o
   6   2  12       4472.00       4650.77       228.62 o
   8   2  12       1671.68       1626.54        84.82 o
  10   2  12        354.62        324.41        37.80 o
  12   2  12       4444.57       4049.04       174.81 o
  14   2  12        527.95        539.79        50.78 o
  16   2  12         19.38         23.33        48.37 o
  18   2  12        495.19        455.89        63.09 o
 -19   3  12         23.22         44.46        56.15 o
 -17   3  12        467.56        435.19        52.79 o
 -15   3  12        488.43        526.90        49.19 o
 -13   3  12         99.07        111.06        45.20 o
 -11   3  12       1326.93       1105.46        62.50 o
  -9   3  12        697.47        887.65        43.25 o
  -7   3  12         16.80         25.63        28.34 o
  -5   3  12        525.58        587.46        74.16 o
  -3   3  12       1211.20       1293.07       112.76 o
  -1   3  12        708.60        655.38        80.22 o
   1   3  12        193.45        201.95        27.92 o
   3   3  12         35.89         24.69        29.77 o
   5   3  12         50.73         89.22        35.21 o
   7   3  12         10.73         16.52        30.61 o
   9   3  12         16.75         14.46        38.58 o
  11   3  12         13.04         25.31        34.07 o
  13   3  12        258.24        272.11        44.19 o
  15   3  12          1.36         20.92        47.98 o
  17   3  12        606.71        487.25        60.02 o
 -16   4  12        294.41        293.17        48.11 o
 -14   4  12        474.12        372.51        45.38 o
 -12   4  12        376.33        366.37        62.89 o
 -10   4  12          8.96          1.78        38.21 o
  -8   4  12        674.25        610.16       111.54 o
  -6   4  12        664.31        550.57        36.21 o
  -4   4  12         13.15         12.17        31.35 o
  -2   4  12        159.24        173.93        41.27 o
   0   4  12       1052.50       1183.10        46.59 o
   2   4  12          5.13         22.77        35.53 o
   4   4  12        395.26        356.55        32.14 o
   6   4  12        288.08        306.09        42.95 o
   8   4  12          3.49         -5.22        40.53 o
  10   4  12         21.32          7.29        34.97 o
  12   4  12         84.77         98.22        47.98 o
 -11   5  12        160.71        126.81        41.09 o
  -9   5  12        111.14        157.98        46.73 o
  -7   5  12         31.03         20.05        41.10 o
  -5   5  12         14.70         47.75        43.29 o
  -3   5  12         94.85         98.05        42.57 o
  -1   5  12          1.06         43.58        42.34 o
   1   5  12          0.03         41.38        39.86 o
   3   5  12         32.21         39.82        42.49 o
   5   5  12         93.60         98.91        40.88 o
   7   5  12         22.02          4.36        40.38 o
 -23   1  13        105.94         81.06        67.28 o
 -21   1  13        139.45        100.45        51.39 o
 -19   1  13        148.37        136.81        43.12 o
 -17   1  13         56.74         45.68        39.84 o
 -15   1  13        309.18        310.61        45.74 o
 -13   1  13         73.18         96.88        34.02 o
 -11   1  13         41.24         19.62        29.42 o
  -9   1  13         82.81         89.33        30.59 o
  -7   1  13        314.91        267.29        26.08 o
  -5   1  13        703.28        688.75        70.04 o
  -3   1  13        419.42        406.84        25.70 o
  -1   1  13        468.17        451.79        41.16 o
   1   1  13        270.12        194.54        23.88 o
   3   1  13        570.81        495.81        26.41 o
   5   1  13         72.55         91.56        35.36 o
   7   1  13          1.44         11.79        30.55 o
   9   1  13         75.70         84.95        32.91 o
  11   1  13         18.57         32.74        35.42 o
  13   1  13         29.68         37.70        38.54 o
  15   1  13        111.00        130.05        45.66 o
  17   1  13          5.59         17.60        56.30 o
  19   1  13         35.34         62.04        61.89 o
 -22   2  13         38.73         22.41        53.86 o
 -20   2  13          0.01          0.32        48.66 o
 -18   2  13        671.90        650.00        44.74 o
 -16   2  13        139.84        102.39        37.68 o
 -14   2  13          3.71          4.71        36.23 o
 -12   2  13       1143.81       1027.44        68.25 o
 -10   2  13        590.69        555.44        75.97 o
  -8   2  13        343.69        284.50        28.32 o
  -6   2  13        458.64        432.39        45.88 o
  -4   2  13        831.46        775.95        74.24 o
  -2   2  13        419.93        437.43        35.74 o
   0   2  13       1126.15       1051.36        95.35 o
   2   2  13          5.26         19.69        29.06 o
   4   2  13          2.72         15.34        29.10 o
   6   2  13        833.55        854.35        71.06 o
   8   2  13        238.29        250.83        37.58 o
  10   2  13         19.44         24.38        37.52 o
  12   2  13         49.12         47.75        35.02 o
  14   2  13          6.81         49.50        44.58 o
  16   2  13        303.59        291.39        51.26 o
  18   2  13        161.44        151.83        62.90 o
 -19   3  13        134.19        100.23        50.57 o
 -17   3  13         27.81         21.34        44.80 o
 -15   3  13        386.34        379.83        40.40 o
 -13   3  13        645.69        584.28        43.37 o
 -11   3  13         45.23        112.41        43.29 o
  -9   3  13        767.86        691.48        60.48 o
  -7   3  13        620.40        712.66        41.25 o
  -5   3  13        532.85        504.64        40.60 o
  -3   3  13         14.80         36.44        29.07 o
  -1   3  13         40.32         54.57        34.62 o
   1   3  13        127.82        170.78        35.29 o
   3   3  13       1268.33       1353.35       141.07 o
   5   3  13       1104.07        973.49        76.42 o
   7   3  13         94.93        111.03        37.26 o
   9   3  13        681.12        601.69        37.41 o
  11   3  13         67.21         90.79        39.05 o
  13   3  13         18.36         42.56        46.56 o
  15   3  13        174.66        137.66        57.75 o
 -16   4  13        501.09        514.15        49.66 o
 -14   4  13         17.10         35.12        44.53 o
 -12   4  13        124.28        163.99        44.26 o
 -10   4  13        956.12        892.54       140.14 o
  -8   4  13        801.40        903.86        47.01 o
  -6   4  13          9.75         12.88        31.72 o
  -4   4  13       1137.72       1242.04        42.10 o
  -2   4  13       3114.92       3293.72       305.82 o
   0   4  13        219.37        251.40        35.69 o
   2   4  13        548.68        634.54        66.22 o
   4   4  13       1016.58       1161.57        73.80 o
   6   4  13         71.12         78.54        46.58 o
   8   4  13        351.61        340.20        40.10 o
  10   4  13         12.16         32.02        41.34 o
  12   4  13          8.75         -1.24        47.70 o
 -11   5  13        140.42        173.45        46.55 o
  -9   5  13         27.54         31.55        42.72 o
  -7   5  13        508.92        530.79        44.32 o
  -5   5  13        662.07        580.78        56.29 o
  -3   5  13         18.86         14.87        41.25 o
  -1   5  13        228.12        246.90        45.68 o
   1   5  13        408.91        403.75        61.38 o
   3   5  13        195.48        172.88        39.60 o
   5   5  13         10.60         62.86        52.95 o
   7   5  13         62.74         59.67        41.60 o
 -22   0  14        179.48        138.09        91.05 o
 -20   0  14       1144.83        898.81       214.64 o
 -18   0  14        745.67        685.88        65.73 o
 -16   0  14         44.07         67.74        54.42 o
 -14   0  14        371.72        434.74        47.55 o
 -12   0  14       2508.10       2690.11       519.44 o
 -10   0  14         35.26         45.38        56.38 o
  -8   0  14       1540.25       1416.66        48.37 o
  -6   0  14        722.96        633.70        38.42 o
  -4   0  14        985.57        936.15        81.37 o
  -2   0  14       2513.18       2521.94       349.10 o
   0   0  14       3557.10       3345.64       572.87 o
   2   0  14       3711.10       4128.10        81.53 o
   4   0  14       1071.23       1208.69       197.32 o
   6   0  14        817.54        820.94        86.76 o
   8   0  14       3222.26       3394.10       305.94 o
  10   0  14        222.73        251.87        70.13 o
  12   0  14       1503.89       1780.51        83.79 o
  14   0  14         86.71         68.20        60.59 o
  16   0  14       2070.18       1728.94       386.23 o
  18   0  14        156.04        127.46        69.60 o
 -21   1  14       1089.49        886.15       121.49 o
 -19   1  14         53.29         45.74        44.32 o
 -17   1  14       1362.03       1424.34        86.61 o
 -15   1  14       2414.49       2441.43       185.43 o
 -13   1  14         50.50         48.25        32.46 o
 -11   1  14        410.39        395.36        34.44 o
  -9   1  14        811.05        767.78        50.62 o
  -7   1  14        465.92        571.07        37.29 o
  -5   1  14       1180.98       1223.39       126.56 o
  -3   1  14        907.60        803.12        74.71 o
  -1   1  14        416.37        375.93        39.82 o
   1   1  14         66.76         72.58        27.02 o
   3   1  14        485.80        407.10        28.55 o
   5   1  14       2875.47       3105.59       171.21 o
   7   1  14        148.82        183.29        35.90 o
   9   1  14          8.17         17.69        32.05 o
  11   1  14       1011.21       1041.45        69.73 o
  13   1  14       1526.74       1286.68        69.71 o
  15   1  14        392.39        392.64        54.65 o
  17   1  14        203.26        194.80        52.95 o
 -20   2  14        637.63        434.75        48.97 o
 -18   2  14        256.23        326.38        53.79 o
 -16   2  14          0.12          0.50        42.12 o
 -14   2  14        369.11        355.54        37.51 o
 -12   2  14       1181.93       1313.49        88.97 o
 -10   2  14        512.43        450.83        45.75 o
  -8   2  14       2497.24       2624.56       199.41 o
  -6   2  14       2521.94       2534.30       277.53 o
  -4   2  14        281.78        317.17        32.52 o
  -2   2  14       1342.03       1143.81        47.55 o
   0   2  14       9383.00       8314.86       597.57 o
   2   2  14         46.46         42.26        32.24 o
   4   2  14        396.32        398.44        32.25 o
   6   2  14       1090.09       1037.69        73.94 o
   8   2  14        647.92        692.86        51.50 o
  10   2  14         77.19         50.86        40.10 o
  12   2  14         10.00         -8.16        41.75 o
  14   2  14        283.03        273.21        43.78 o
  16   2  14        291.39        250.75        48.13 o
 -19   3  14          2.94         -3.05        51.43 o
 -17   3  14        364.77        356.47        50.08 o
 -15   3  14        311.08        354.27        47.36 o
 -13   3  14         17.68         22.57        42.06 o
 -11   3  14        325.23        343.57        36.58 o
  -9   3  14          5.36         35.37        37.92 o
  -7   3  14        450.40        519.44        50.55 o
  -5   3  14          0.05         11.19        29.37 o
  -3   3  14        258.03        278.18        32.99 o
  -1   3  14        281.84        303.56        30.50 o
   1   3  14       2678.62       2521.73       174.27 o
   3   3  14       1163.75       1265.55        83.12 o
   5   3  14       1713.88       1681.70       113.05 o
   7   3  14        480.00        443.61        39.83 o
   9   3  14        104.27        157.75        43.26 o
  11   3  14       1649.40       1536.00       106.79 o
  13   3  14         36.64         43.67        46.60 o
  15   3  14         99.90         92.40        59.43 o
 -16   4  14         85.36         20.60        62.62 o
 -14   4  14          3.34         18.78        45.29 o
 -12   4  14        173.84        210.77        42.81 o
 -10   4  14          1.15         15.71        35.76 o
  -8   4  14        153.46        153.85        35.57 o
  -6   4  14        177.21        190.38        41.66 o
  -4   4  14        578.61        610.87        92.66 o
  -2   4  14          3.52          3.56        32.90 o
   0   4  14        872.17        942.05        56.24 o
   2   4  14        276.57        345.58        47.87 o
   4   4  14          3.31         24.93        38.97 o
   6   4  14        314.19        392.77        42.63 o
   8   4  14        498.89        470.20        52.44 o
  10   4  14          5.45         -0.96        46.49 o
  -9   5  14        290.85        303.63        43.54 o
  -7   5  14        125.74        125.63        42.70 o
  -5   5  14         46.35         65.56        41.35 o
  -3   5  14         57.06         74.27        44.91 o
  -1   5  14        131.88        139.09        36.27 o
   1   5  14          9.33         33.88        52.72 o
   3   5  14          2.32        -10.18        47.09 o
   5   5  14         62.63         57.90        56.49 o
 -21   1  15          0.04          7.98        55.82 o
 -19   1  15          0.23         -7.19        48.07 o
 -17   1  15        188.91        216.56        41.47 o
 -15   1  15          4.47         50.04        46.63 o
 -13   1  15         11.44          2.77        33.18 o
 -11   1  15        228.12        288.75        34.99 o
  -9   1  15         97.03        116.02        34.96 o
  -7   1  15        155.69        147.64        30.07 o
  -5   1  15         37.03         38.93        27.47 o
  -3   1  15        309.02        261.49        26.24 o
  -1   1  15        427.96        397.48        48.39 o
   1   1  15         23.55         32.23        27.18 o
   3   1  15          0.42         -4.62        29.02 o
   5   1  15          0.13        -11.83        33.41 o
   7   1  15         33.83         49.50        36.53 o
   9   1  15         84.63        104.08        36.09 o
  11   1  15        224.46        230.70        47.99 o
  13   1  15          0.66        -11.24        44.77 o
  15   1  15          6.01         10.68        54.71 o
  17   1  15         57.21         69.39        60.52 o
 -20   2  15         72.27         85.57        58.87 o
 -18   2  15          2.10        -13.43        47.69 o
 -16   2  15         12.26         -1.52        40.99 o
 -14   2  15        292.67        318.56        42.69 o
 -12   2  15         19.46         13.94        39.46 o
 -10   2  15         21.21          9.18        36.02 o
  -8   2  15        176.52        150.78        29.34 o
  -6   2  15          3.60         38.12        29.32 o
  -4   2  15        816.96        720.94        32.37 o
  -2   2  15        169.82        143.65        26.59 o
   0   2  15         74.08         77.90        29.31 o
   2   2  15       2816.50       2636.21       184.06 o
   4   2  15        939.63        902.52        60.39 o
   6   2  15         81.62        113.90        33.31 o
   8   2  15         67.92         67.65        32.43 o
  10   2  15        413.86        366.71        42.22 o
  12   2  15         24.23         40.40        40.33 o
  14   2  15        110.07         98.84        44.86 o
  16   2  15         16.11         10.85        48.30 o
 -17   3  15        249.49        227.73        48.86 o
 -15   3  15         79.85         76.70        44.14 o
 -13   3  15          5.76          0.55        44.05 o
 -11   3  15        287.48        350.02        52.42 o
  -9   3  15        147.78        166.27        35.04 o
  -7   3  15         23.04         23.91        36.39 o
  -5   3  15        189.20        190.16        30.20 o
  -3   3  15        331.34        385.31        33.59 o
  -1   3  15        991.24        965.93        40.21 o
   1   3  15        597.68        704.36        57.41 o
   3   3  15        884.55        880.82       137.85 o
   5   3  15        510.18        539.72        50.13 o
   7   3  15       1501.99       1402.58        42.42 o
   9   3  15        394.16        352.83        38.95 o
  11   3  15         82.75         69.24        40.36 o
  13   3  15         71.11         80.69        42.28 o
 -14   4  15        154.37        144.30        46.82 o
 -12   4  15          4.21         28.03        40.53 o
 -10   4  15        236.57        247.12        41.92 o
  -8   4  15        132.50        163.79        41.03 o
  -6   4  15        344.29        353.18        42.82 o
  -4   4  15        418.86        441.22        50.50 o
  -2   4  15         30.85         35.92        38.65 o
   0   4  15        151.47        182.16        39.28 o
   2   4  15        612.40        655.04        69.37 o
   4   4  15        245.69        243.47        34.95 o
   6   4  15        121.35         97.16        38.54 o
   8   4  15         17.95         71.83        52.47 o
  10   4  15        285.55        300.63        57.12 o
  -5   5  15        114.13        139.74        48.38 o
  -3   5  15          0.16         70.99        56.73 o
  -1   5  15          8.37          0.72        37.80 o
   1   5  15        232.41        295.17        55.77 o
 -20   0  16        308.44        256.24        85.11 o
 -18   0  16         20.30         30.13        62.75 o
 -16   0  16       1452.35       1229.00       303.50 o
 -14   0  16       1008.37        921.73        62.46 o
 -12   0  16       2045.32       2259.41       382.09 o
 -10   0  16       2767.12       3815.64        87.67 o
  -8   0  16        305.72        299.76        39.75 o
  -6   0  16       3499.45       4244.78        82.77 o
  -4   0  16       2054.20       2210.13        63.56 o
  -2   0  16         40.02         51.08        38.86 o
   0   0  16        658.26        621.27       165.29 o
   2   0  16        250.40        218.91        54.45 o
   4   0  16         11.77         16.13        42.81 o
   6   0  16        130.30        167.77        51.61 o
   8   0  16        456.90        531.91        55.56 o
  10   0  16         14.50         37.39        54.81 o
  12   0  16        216.45        241.95        61.55 o
  14   0  16         70.28        111.66        64.52 o
  16   0  16       1007.13        985.64        92.89 o
 -21   1  16        453.89        445.41        64.24 o
 -19   1  16         48.20         55.88        44.02 o
 -17   1  16       1218.56       1295.49        61.74 o
 -15   1  16        390.93        501.98        45.04 o
 -13   1  16       1275.08       1236.52        82.23 o
 -11   1  16         16.55          8.94        37.99 o
  -9   1  16       1488.29       1406.31       137.03 o
  -7   1  16       2943.09       3386.59       190.60 o
  -5   1  16       2374.29       2213.51       149.80 o
  -3   1  16         71.92         65.41        25.26 o
  -1   1  16       3751.14       3424.29       187.75 o
   1   1  16       2130.52       2092.49        98.96 o
   3   1  16        209.70        237.00        31.17 o
   5   1  16       1725.82       1614.56        67.02 o
   7   1  16        358.32        325.11        33.23 o
   9   1  16         79.61         76.90        40.71 o
  11   1  16        804.91        801.86        47.55 o
  13   1  16        279.35        298.37        48.78 o
  15   1  16        114.47        108.20        52.53 o
 -20   2  16         70.00         83.03        60.90 o
 -18   2  16        533.89        556.56        52.49 o
 -16   2  16        100.53        119.49        45.45 o
 -14   2  16        497.93        480.89        41.51 o
 -12   2  16       1281.25       1442.26       100.12 o
 -10   2  16         88.81         95.70        32.40 o
  -8   2  16         48.88         66.69        29.54 o
  -6   2  16        116.40        104.32        33.68 o
  -4   2  16        282.60        274.81        29.36 o
  -2   2  16          2.77          3.92        27.10 o
   0   2  16         34.91         55.32        33.88 o
   2   2  16          4.59         10.00        27.27 o
   4   2  16        557.24        577.75        71.75 o
   6   2  16         14.63         31.90        32.40 o
   8   2  16        500.20        571.19        42.12 o
  10   2  16        166.23        194.20        48.36 o
  12   2  16         14.76         24.87        45.46 o
  14   2  16        508.70        444.98        46.99 o
 -17   3  16         27.16         20.68        49.90 o
 -15   3  16        543.30        489.59        77.27 o
 -13   3  16        374.20        348.83        37.97 o
 -11   3  16        111.44         98.58        40.40 o
  -9   3  16        750.30        830.17        46.50 o
  -7   3  16       1317.29       1324.97        41.82 o
  -5   3  16         18.39         75.09        34.13 o
  -3   3  16        322.10        346.73        35.59 o
  -1   3  16       1311.16       1271.11        38.11 o
   1   3  16        237.60        277.15        35.45 o
   3   3  16        750.28        661.65        51.91 o
   5   3  16        211.55        252.25        40.22 o
   7   3  16        208.25        234.67        41.93 o
   9   3  16          1.39         21.86        39.30 o
  11   3  16        409.70        345.14        45.12 o
 -12   4  16        325.42        271.32        41.19 o
 -10   4  16         11.82         -0.10        42.10 o
  -8   4  16        140.01        131.89        39.59 o
  -6   4  16        286.89        319.94        42.44 o
  -4   4  16         16.79         13.89        36.92 o
  -2   4  16        372.97        327.77        40.86 o
   0   4  16        300.55        346.45        41.30 o
   2   4  16          5.22         23.69        39.89 o
   4   4  16         13.43         35.94        35.51 o
   6   4  16         10.65          4.30        35.79 o
   8   4  16        115.34        144.52        48.59 o
 -19   1  17         29.07         42.00        56.63 o
 -17   1  17          3.47        -12.02        52.16 o
 -15   1  17        118.78        134.34        43.96 o
 -13   1  17         94.39        102.80        35.43 o
 -11   1  17          0.60         12.02        40.46 o
  -9   1  17        150.99        137.10        37.10 o
  -7   1  17        256.80        250.31        32.53 o
  -5   1  17          9.33          5.95        27.34 o
  -3   1  17       1404.75       1296.30        47.25 o
  -1   1  17        191.49        150.24        29.50 o
   1   1  17          3.91          0.50        32.46 o
   3   1  17        485.88        452.35        30.85 o
   5   1  17         20.04         14.98        33.15 o
   7   1  17        173.94        130.76        36.67 o
   9   1  17        124.83        132.35        43.10 o
  11   1  17          3.45        -27.23        38.21 o
  13   1  17         29.76         79.84        49.10 o
  15   1  17        160.10        139.23        49.14 o
 -18   2  17         11.50         61.87        56.36 o
 -16   2  17         84.65         56.63        45.98 o
 -14   2  17        316.30        263.02        41.16 o
 -12   2  17         13.47         22.37        40.55 o
 -10   2  17        183.88        188.23        33.38 o
  -8   2  17        149.84        186.65        36.75 o
  -6   2  17        164.65        173.87        29.76 o
  -4   2  17          6.31         -8.68        26.33 o
  -2   2  17        113.64        133.53        30.53 o
   0   2  17        133.69        136.27        31.66 o
   2   2  17         76.90         95.99        33.11 o
   4   2  17         36.76         37.78        36.54 o
   6   2  17         45.60         63.35        39.57 o
   8   2  17         73.66         95.58        38.34 o
  10   2  17        205.18        212.06        41.85 o
  12   2  17        220.73        260.40        41.21 o
 -15   3  17          2.70         38.54        40.21 o
 -13   3  17        343.92        355.24        47.12 o
 -11   3  17        659.51        549.71        39.45 o
  -9   3  17        313.19        348.55        38.89 o
  -7   3  17        128.96        144.49        38.95 o
  -5   3  17        454.14        579.04        44.61 o
  -3   3  17        668.95        648.49        49.75 o
  -1   3  17         48.59         66.07        34.25 o
   1   3  17         13.44         53.76        39.00 o
   3   3  17        218.49        217.80        36.19 o
   5   3  17         77.70         80.60        34.55 o
   7   3  17         76.41         79.40        40.44 o
   9   3  17        107.77        137.68        40.29 o
  11   3  17        133.80        143.34        42.52 o
 -12   4  17          5.55         10.07        58.14 o
 -10   4  17         86.20         69.69        40.01 o
  -8   4  17        171.66        124.86        39.46 o
  -6   4  17        366.74        356.07        44.27 o
  -4   4  17         71.66         56.38        35.25 o
  -2   4  17        133.55        146.95        38.97 o
   0   4  17        386.54        370.16        40.06 o
   2   4  17        131.85        143.40        38.49 o
   4   4  17         47.41         52.99        43.91 o
   6   4  17        119.00        155.26        45.34 o
 -20   0  18          1.06         63.48       120.15 o
 -18   0  18        254.79        267.88        66.08 o
 -16   0  18        383.79        386.17        77.06 o
 -14   0  18       1030.54        836.28        56.01 o
 -12   0  18         21.11         31.91        65.92 o
 -10   0  18        196.96        248.77        63.99 o
  -8   0  18        595.11        783.36        60.86 o
  -6   0  18        692.31        672.74        47.73 o
  -4   0  18         65.49         18.87        40.93 o
  -2   0  18        228.10        215.89        35.61 o
   0   0  18         27.08         26.73        41.47 o
   2   0  18        302.06        300.98        54.63 o
   4   0  18       2990.59       2950.27       284.42 o
   6   0  18        106.10         75.95        46.13 o
   8   0  18        181.37        206.77        68.31 o
  10   0  18        990.59        938.11       151.78 o
  12   0  18        594.73        524.45       104.59 o
  14   0  18        467.11        509.91        87.16 o
 -19   1  18        448.26        411.64        54.64 o
 -17   1  18          6.08          3.17        48.04 o
 -15   1  18          5.29         22.85        42.02 o
 -13   1  18        865.70        994.89        70.45 o
 -11   1  18         10.24         13.41        34.73 o
  -9   1  18       1252.53       1313.96        95.76 o
  -7   1  18        843.39        788.34        73.58 o
  -5   1  18        107.50        119.58        33.50 o
  -3   1  18       2142.98       1911.49       245.66 o
  -1   1  18       2936.11       2799.43       179.47 o
   1   1  18        523.59        533.25        39.13 o
   3   1  18        158.02        109.26        33.41 o
   5   1  18        514.40        510.35        54.85 o
   7   1  18       1743.31       1835.04       157.74 o
   9   1  18        198.67        237.09        41.66 o
  11   1  18        138.11        149.57        43.36 o
  13   1  18        514.51        565.11        54.38 o
 -18   2  18         49.44         90.37        53.18 o
 -16   2  18        152.51        192.75        49.10 o
 -14   2  18         18.37         31.64        41.17 o
 -12   2  18         11.11         14.06        39.33 o
 -10   2  18         62.11         89.44        35.33 o
  -8   2  18        224.38        264.95        37.66 o
  -6   2  18        356.58        388.07        36.31 o
  -4   2  18        617.33        557.79        84.88 o
  -2   2  18         57.07        100.59        32.63 o
   0   2  18         17.83         37.68        31.95 o
   2   2  18       1395.44       1399.96        63.78 o
   4   2  18        479.19        511.45        79.63 o
   6   2  18          0.56         39.48        37.30 o
   8   2  18        104.57        117.84        39.64 o
  10   2  18        680.94        671.53        56.76 o
  12   2  18         11.94         49.65        46.26 o
 -15   3  18        311.10        337.65        46.06 o
 -13   3  18        380.45        513.26        48.11 o
 -11   3  18         66.36         50.20        36.45 o
  -9   3  18        612.39        513.89        79.20 o
  -7   3  18        310.49        335.13        32.71 o
  -5   3  18        171.56        168.21        33.98 o
  -3   3  18         55.09        111.35        39.73 o
  -1   3  18       1443.93       1318.69        96.50 o
   1   3  18          4.14         51.67        34.51 o
   3   3  18          2.85         17.82        40.68 o
   5   3  18        399.33        412.67        41.29 o
   7   3  18        334.17        367.40        48.32 o
   9   3  18         15.18          9.26        44.00 o
  -8   4  18        187.25        163.50        45.75 o
  -6   4  18          8.56         32.67        37.76 o
  -4   4  18          4.05          3.05        40.40 o
  -2   4  18         69.04         76.32        42.52 o
   0   4  18        208.64        230.66        43.25 o
   2   4  18         61.23         23.87        41.32 o
   4   4  18         33.91         33.59        50.33 o
 -17   1  19        136.45        105.99        40.32 o
 -15   1  19        494.08        486.35        46.19 o
 -13   1  19         12.27         27.46        38.66 o
 -11   1  19        461.03        480.24        40.12 o
  -9   1  19        150.62        181.01        35.65 o
  -7   1  19        176.72        194.24        41.53 o
  -5   1  19        340.95        333.42        28.58 o
  -3   1  19          8.32         23.92        33.72 o
  -1   1  19        172.37        138.63        31.65 o
   1   1  19          3.06         14.47        31.93 o
   3   1  19          5.58          0.07        31.41 o
   5   1  19         10.90         27.11        37.04 o
   7   1  19         58.09         67.40        34.33 o
   9   1  19          0.27         -0.31        38.41 o
  11   1  19         24.32         33.52        45.05 o
 -16   2  19         29.52         57.08        51.35 o
 -14   2  19         22.61         47.54        48.70 o
 -12   2  19        100.19        145.97        50.61 o
 -10   2  19         13.38         36.96        32.87 o
  -8   2  19          1.68         21.21        39.37 o
  -6   2  19         61.08         67.50        34.18 o
  -4   2  19         31.11         67.74        32.83 o
  -2   2  19         26.50         36.76        35.64 o
   0   2  19         58.98         57.04        36.81 o
   2   2  19         69.95         77.76        32.61 o
   4   2  19         10.16         13.20        36.76 o
   6   2  19         17.90         26.18        35.45 o
   8   2  19          3.49         65.04        46.21 o
  10   2  19         47.78         68.80        45.36 o
 -13   3  19          0.24         25.38        44.08 o
 -11   3  19         42.11         40.15        42.34 o
  -9   3  19        288.79        277.33        43.38 o
  -7   3  19          0.97        -22.95        38.66 o
  -5   3  19         68.59         55.42        41.42 o
  -3   3  19        132.35        108.33        37.71 o
  -1   3  19        121.04        130.47        35.62 o
   1   3  19        255.40        209.74        43.00 o
   3   3  19         39.33         89.92        44.65 o
   5   3  19        169.89        163.18        44.86 o
   7   3  19         27.58         20.30        48.39 o
  -4   4  19          0.05         -2.98        39.08 o
  -2   4  19         53.03         80.72        40.16 o
 -16   0  20        455.49        598.51        81.16 o
 -14   0  20       1740.92       2135.43        92.16 o
 -12   0  20        553.06        533.11        54.03 o
 -10   0  20       1395.99       1530.08        58.58 o
  -8   0  20       3328.72       3149.41        94.60 o
  -6   0  20        856.24        865.29        61.63 o
  -4   0  20        264.99        234.55        38.52 o
  -2   0  20       1715.11       1708.92       112.09 o
   0   0  20         13.89         46.99        65.70 o
   2   0  20        334.57        331.64        51.10 o
   4   0  20        411.29        384.61       109.02 o
   6   0  20          8.06         16.07        56.37 o
   8   0  20         17.99         10.94        52.44 o
  10   0  20        234.63        208.61        67.40 o
 -17   1  20        215.27        181.07        53.71 o
 -15   1  20        790.89        758.74        75.61 o
 -13   1  20       1902.94       1959.98        51.29 o
 -11   1  20        521.94        595.85        81.77 o
  -9   1  20         11.75         36.84        37.58 o
  -7   1  20        579.21        607.53        39.95 o
  -5   1  20        509.09        438.52        49.34 o
  -3   1  20         18.88         54.38        33.87 o
  -1   1  20         65.87         93.37        31.84 o
   1   1  20        180.49        256.20        37.09 o
   3   1  20          7.60         35.99        38.80 o
   5   1  20        155.36        236.76        46.56 o
   7   1  20        699.91        725.02        41.43 o
   9   1  20         91.04        167.88        53.13 o
 -14   2  20        255.77        301.33        46.78 o
 -12   2  20         10.78         24.14        39.53 o
 -10   2  20        401.69        443.00        45.58 o
  -8   2  20        582.32        597.14        39.89 o
  -6   2  20        114.05         86.99        35.80 o
  -4   2  20          7.77         12.79        37.55 o
  -2   2  20        600.14        632.97        52.58 o
   0   2  20        278.89        225.51        36.35 o
   2   2  20        187.67        200.91        36.55 o
   4   2  20        189.75        182.55        36.45 o
   6   2  20         70.36        100.71        37.79 o
   8   2  20          4.92         28.95        47.92 o
 -11   3  20         66.57         89.21        41.22 o
  -9   3  20         75.79         97.31        38.28 o
  -7   3  20        293.32        292.90        35.69 o
  -5   3  20        256.86        296.25        43.61 o
  -3   3  20          5.52          4.67        39.81 o
  -1   3  20        289.25        271.46        39.04 o
   1   3  20         49.94         85.20        43.99 o
   3   3  20        367.49        337.44        40.26 o
   5   3  20         89.56         90.28        47.55 o
 -15   1  21          8.45         57.33        58.33 o
 -13   1  21        216.10        164.31        49.99 o
 -11   1  21         34.67         63.72        44.54 o
  -9   1  21          4.74        -31.11        35.79 o
  -7   1  21         64.56         61.10        36.13 o
  -5   1  21          2.55          9.00        36.51 o
  -3   1  21          1.27         29.26        33.13 o
  -1   1  21        261.79        287.47        37.14 o
   1   1  21         18.11         34.21        29.97 o
   3   1  21         73.64         66.92        37.59 o
   5   1  21         40.18         50.12        39.77 o
   7   1  21          6.72         43.06        47.66 o
 -12   2  21        228.04        217.23        42.02 o
 -10   2  21         26.07         24.98        43.10 o
  -8   2  21         62.02         95.20        39.12 o
  -6   2  21        216.39        254.36        37.42 o
  -4   2  21        374.30        374.31        40.91 o
  -2   2  21         80.67        102.41        35.90 o
   0   2  21        124.15        126.49        35.97 o
   2   2  21        314.35        295.10        38.87 o
   4   2  21          0.02         -7.88        40.81 o
   6   2  21        191.54        196.35        44.06 o
  -7   3  21         21.54         62.41        38.63 o
  -5   3  21        129.51        137.41        41.53 o
  -3   3  21        262.50        360.28        50.63 o
  -1   3  21        192.75        198.67        41.76 o
   1   3  21         25.18         13.93        46.84 o
 -14   0  22        453.09        492.43        72.17 o
 -12   0  22        106.04        118.91        76.33 o
 -10   0  22        649.18        761.80        75.69 o
  -8   0  22        341.31        382.74        89.03 o
  -6   0  22        153.50        144.57        64.56 o
  -4   0  22        171.62        129.36        57.94 o
  -2   0  22       1072.05       1124.68        63.88 o
   0   0  22        432.12        385.50        51.93 o
   2   0  22         65.45         49.28        52.11 o
   4   0  22        167.62        236.61        70.86 o
   6   0  22        533.04        526.68        67.80 o
 -13   1  22          1.00          9.29        50.90 o
 -11   1  22          7.63          4.83        39.82 o
  -9   1  22          6.88         12.27        34.50 o
  -7   1  22        179.64        163.00        32.52 o
  -5   1  22        250.74        297.34        43.71 o
  -3   1  22        267.66        280.43        38.11 o
  -1   1  22         24.45         36.54        34.62 o
   1   1  22        602.65        555.90        39.67 o
   3   1  22        477.31        465.58        38.43 o
   5   1  22          6.03         75.60        45.53 o
 -10   2  22        199.51        174.67        47.95 o
  -8   2  22        483.22        562.94        43.53 o
  -6   2  22        261.31        252.52        34.16 o
  -4   2  22        175.80        185.72        35.86 o
  -2   2  22        655.21        552.32        48.70 o
   0   2  22        116.26        154.15        38.86 o
   2   2  22         18.54         47.25        39.52 o
   4   2  22         28.82         46.90       105.84 o
  -9   1  23          8.12         20.42        45.75 o
  -7   1  23          3.31         11.52        35.16 o
  -5   1  23          1.23        -14.45        33.93 o
  -3   1  23         41.55         68.89        39.02 o
  -1   1  23         14.91          3.23        34.07 o
   1   1  23          0.12          5.15        41.36 o
   3   1  23         45.93         88.20        50.49 o
  -6   2  23         24.12          0.68        66.78 o
  -4   2  23         19.04         24.75        43.14 o
  -2   2  23          0.79         57.32        56.90 o
  -6   0  24        118.52        174.33        47.87 o
  -4   0  24        175.60        154.61        54.11 o
  -2   0  24        143.15        136.90        53.22 o
                                                
